# Supplementary material for: Elongation factor-specific capture of RNA polymerase II complexes
Source: Cell Rep Methods. 2022 Dec 9;2(12):100368. doi: 10.1016/j.crmeth.2022.100368 (PMC9795356; doi:10.1016/j.crmeth.2022.100368)
Supplement: Table S1. ELCAP-MS data, related to Figures 2 and 3 [file mmc2.xlsx]

## Sheet: ELCAP-MS
	RNAPII (single IP) Merged data from two replicates		SCAF4-RNAPII (double IP) Merged data from two replicates		SCAF8-RNAPII (double IP) Merged data from two replicates
Gene names	t-test Differencecontrol vs RNAPII	Minus Log t-test p value	t-test Differencecontrol vs. SCAF4-RNAPII	Minus Log t-test p valuecontrol vs. SCAF4-RNAPII	t-test Differencecontrol vs SCAF8-RNAPII	Minus -Log t-test p valuecontrol vs SCAF8-RNAPII
PLRG1	9.0134	14.2556	3.66859	4.46248	0.525893	0.462184
UHRF1	7.78208	14.0101	2.91196	3.86541	0.962534	0.932303
TRIM28	8.32365	13.6758	0.0267255	0.0259534	0.190313	0.224464
EPC2	8.40762	13.6623	-1.19295	1.436	-0.624289	0.542186
DDX17	6.83992	13.1693	0.984254	0.901547	1.62832	1.66918
DMAP1	9.77317	13.1484	-0.21548	0.426087	-0.451139	1.11933
TCEB3	4.82252	13.0913	5.94309	6.54696	1.45601	0.707949
RBM15	9.66082	13.0023	6.32685	5.76825	2.6495	2.02773
U2SURP	8.94368	12.836	-0.645363	1.53543	-0.678798	1.6866
CHAMP1	7.76335	12.8147	4.27636	2.15325	2.06183	0.818618
DHX16	7.09876	12.7791	5.70323	4.56592	1.51716	0.78229
TRIM33	10.4123	12.7671	3.41518	3.50049	-1.24804	0.727048
SUPT16H	10.0199	12.7488	8.494	6.88981	5.47942	4.43055
PNN	9.09991	12.7435	9.00012	7.73656	4.67722	2.95993
HNRNPU	4.53156	12.661	-0.872171	2.99492	-0.426816	1.37739
SRSF6	7.9728	12.6597	5.33669	6.21389	1.7348	2.1886
OGT	6.90564	12.4275	-0.698364	1.30384	-0.322817	0.989477
MAP1B	8.9314	12.358	-1.31567	2.78366	-0.547925	0.984073
SUPT6H	10.87	12.3521	10.0611	6.41056	7.46854	5.05809
TERF2	7.62137	12.3493	4.12782	3.74942	1.04113	0.519529
INTS7	6.3774	12.2763	-0.0335234	0.0122793	-0.691567	0.50311
EZH2	4.90109	12.2581	6.79283	6.92232	6.10295	6.73899
TCF12	8.99059	12.1743	-1.21031	1.22055	-0.435646	0.26109
XRCC5	7.28548	12.1622	1.39452	2.20875	-0.260305	0.141853
PRPF31	6.50932	12.1125	-2.28714	7.28217	-1.17194	4.52291
ZC3H13	9.60836	12.1064	3.99905	3.56188	1.8001	1.03457
SF3A2	7.45676	11.9651	0.111138	0.301171	-0.36961	1.24416
REPS1	6.73871	11.9132	-0.458524	0.58994	-0.0222492	0.0145404
PDS5A	5.86291	11.7721	3.1147	2.05951	1.44672	0.590613
ZC3H18	7.12938	11.7674	5.75681	5.47001	4.05596	3.01957
USP39	5.76269	11.7366	5.10007	4.46766	-0.614339	0.270404
RBM15B	6.51081	11.7044	4.82175	3.80888	-0.940741	0.482392
SMARCE1	5.40454	11.6876	-0.582066	3.09247	-0.629723	2.13359
TRRAP	13.0648	11.6857	1.46043	3.49326	0.812702	1.30553
BCLAF1	7.60194	11.6663	-1.1604	4.18541	-2.2118	8.68177
MDN1	6.70753	11.6334	2.53719	2.31104	0.872098	0.569224
NUDT21	8.37282	11.5416	1.10122	0.345467	1.59592	1.14742
LRRFIP2	6.69415	11.5233	-1.08812	1.28963	-0.720865	0.76457
THOC1	7.76524	11.5125	7.68061	6.10572	5.75334	4.08873
ZC3H4	8.89685	11.4988	0.36389	0.214231	0.701375	0.373117
SIN3A	6.89421	11.4932	-0.118827	0.217742	-0.761247	1.40935
UBQLN4	5.61354	11.4646	3.1813	2.66418	-0.307473	0.0961422
HNRNPUL1	6.85596	11.4342	5.08323	3.27761	2.29141	1.39133
GATAD2B	6.15276	11.4124	-0.410887	1.13847	-0.592339	2.24529
INTS2	6.58859	11.403	-0.474592	0.31593	-0.970449	0.769678
CPSF6	9.23332	11.3855	2.19214	2.12733	0.653025	0.437973
HDAC2	8.64127	11.3793	0.154841	0.642068	-0.244473	1.26069
U2AF2	7.39582	11.3693	1.36227	5.32723	0.743502	2.47186
SMARCA4	6.53329	11.3618	-0.366635	0.381657	-0.400674	0.365469
ZNF281	7.13707	11.3105	2.16377	1.61304	-0.485511	0.378973
BRD2	8.04503	11.2742	5.52073	4.5043	-0.538995	0.537963
SMARCC2	7.49742	11.2054	-0.378256	0.646633	-0.689061	1.51894
EPC1	8.80433	11.1737	-0.257993	0.227734	0.298771	0.184707
EIF4A3	8.78756	11.1713	7.5409	4.82793	5.94822	4.47703
POLR2H	9.32206	11.1701	9.17996	6.40612	9.36826	7.65791
PAX6	5.70427	11.1648	-1.51342	3.07242	-1.13338	1.49678
SNRNP200	7.70016	11.163	1.08027	2.63787	-0.205094	0.272284
TOX4	6.3291	11.1085	4.00207	2.97741	4.55875	2.83155
NPM1	4.89135	11.0912	0.92847	3.64714	-0.280863	0.949718
MTA1	7.80278	11.0776	0.809083	1.55321	-0.169045	0.22632
XRCC6	7.62537	11.0503	1.81456	1.91705	0.86891	0.754978
SF1	4.82431	11.0017	0.240024	0.192793	0.320523	0.27465
KMT2A	9.48469	10.9677	1.34303	0.949602	-4.42447	4.8798
DHX15	9.09721	10.9564	-0.62529	1.98422	-0.623463	2.06935
NCBP1	7.98745	10.9562	7.57003	7.35204	3.0298	1.74149
TERF2IP	7.77943	10.9231	3.58436	5.12759	1.81447	1.00262
DYNC1H1	7.6193	10.8655	-0.0345876	0.0132983	-0.263489	0.120996
ADNP	7.90836	10.8647	0.794372	0.721839	0.245444	0.181592
SRRM2	10.3578	10.829	1.38219	2.10798	-0.611052	0.533339
U2AF1	5.70403	10.8248	-3.73879	1.57686	-0.237349	0.275954
DDX21	6.78619	10.8192	2.15539	2.72152	0.30175	0.226354
MED12;TNRC11	6.33449	10.8024	-0.292112	0.11002	-1.20866	0.977618
NFIA	9.05448	10.8007	0.324549	0.218591	0.18974	0.114801
CPSF3	6.02316	10.7891	6.3843	4.60957	2.85979	2.32363
SKIV2L2	6.34929	10.757	5.98166	4.64128	2.94609	1.96726
SPEN	7.68946	10.7476	5.69775	5.78207	0.0169248	0.00907088
XRN2	8.04214	10.7469	3.70751	6.72253	3.31534	5.74848
CCT3	4.07788	10.7432	2.59631	1.65405	0.147819	0.0719606
USP48	3.88483	10.7064	1.89441	1.25481	-0.973305	0.448766
HNRNPA1	-3.61215	10.6928	-1.98129	4.73264	0.536674	1.1909
CHERP	8.12629	10.6828	-1.22327	4.03083	-1.02577	3.46228
DDX1	6.43405	10.6611	0.616553	1.23296	0.845668	1.858
VPS72	8.32317	10.6496	-1.12132	0.928628	-0.855288	0.603692
UNK	8.93009	10.6441	1.06132	0.30174	-0.579477	0.673092
SMARCA5	10.249	10.628	3.35111	6.63743	1.41508	2.8702
SNRNP70	6.41649	10.6211	2.40405	2.61716	-0.0373271	0.0191704
HSPA5	3.1314	10.5978	4.2418	5.64031	2.41986	3.24613
TRIM24	7.82217	10.5923	4.98019	5.99306	2.02995	2.13683
KAT5	9.05879	10.5293	-0.992445	1.77248	-0.0389469	0.023583
MED1	7.23756	10.5101	-0.481265	0.524637	0.415089	0.523536
	1.64084	10.5005	-1.27902	1.60897	0.00778095	0.00706977
ATXN2	8.2961	10.4756	-0.928605	0.769414	0.150235	0.100026
CPSF1	8.69608	10.4693	8.52674	7.94694	4.70796	4.14981
MRE11A	5.26151	10.4636	2.97426	1.43061	-2.85931	1.31436
PRRC1	5.11988	10.4619	-0.0338792	0.0295234	-0.375903	0.409758
KDM1A	7.78249	10.4398	3.2269	2.63585	1.05119	0.628264
MCM3	6.10798	10.3978	1.55763	1.07786	1.04688	0.783539
PRPF19	4.88349	10.3889	1.00627	8.5218	-0.47615	2.84851
L3MBTL3	7.00905	10.376	4.12474	4.45023	1.35154	0.94761
EHMT1	7.03968	10.3624	-0.730341	0.703211	-1.35317	1.47617
PSIP1	7.50828	10.3598	3.41837	7.22997	-0.985326	0.954166
PCF11	7.28878	10.3133	7.02076	6.13123	5.02194	3.38043
VWA9	5.87274	10.3057	1.52221	1.05824	1.14107	1.27567
PRDM6	5.86683	10.3023	0.480083	0.440816	0.199	0.137792
PPP1R10	7.58926	10.2718	6.10854	4.91216	6.04802	5.69718
EP400NL	7.75166	10.2569	0.257605	0.122219	0.331035	0.239731
TFRC	-4.57865	10.2531	-0.164565	0.07623	-0.926324	1.44346
SDHA	4.05419	10.2502	0.831651	0.760457	-0.309493	0.254066
RBM25	7.47294	10.2432	4.90658	5.71953	1.21006	1.03826
RTCB	5.93725	10.2418	3.96957	2.95146	4.05487	3.53065
EHMT2	6.81548	10.2405	-1.26603	2.59295	-1.02077	2.08195
HTATSF1	4.95812	10.2401	0.348621	0.119774	-1.39668	0.56725
LUC7L3	5.87837	10.2353	1.69092	1.4076	0.666329	0.26947
TP53	4.12428	10.2238	-0.0585311	0.0532169	0.0365121	0.0158986
FAM208A	7.21412	10.2142	-1.17486	0.913672	-1.80967	1.52065
XPO1	6.59936	10.1834	3.452	3.53046	3.07287	3.63878
RNPS1	7.93535	10.18	8.57708	8.74029	4.93437	3.61894
RPRD1B	10.0487	10.1743	10.8022	7.8083	11.5791	11.8895
DCAF7	5.94781	10.1676	-1.11629	0.77598	-0.0604586	0.0255827
WBP11	7.39001	10.1566	6.72959	5.11772	0.971176	0.797745
NUMA1	7.15777	10.1447	0.708056	0.680786	-1.631	1.40717
SRSF1	6.36612	10.1397	4.33473	3.80211	1.44649	1.05147
CPNE3	3.85072	10.128	-0.242505	0.102467	-0.453549	0.225048
CTNNBL1	8.88742	10.1096	3.61372	2.30779	0.268199	0.0554642
RPAP2	7.86538	10.1022	8.97728	8.40776	7.72628	8.66438
POLR2C	10.3425	10.1009	10.0438	6.59962	10.7275	7.83187
FNBP4	4.58693	10.0901	4.28004	6.04959	0.337794	0.193081
TFG	5.52862	10.0848	-0.926821	1.61074	-0.580276	1.31914
CBLL1	7.88631	10.0811	4.47245	3.75482	1.55821	0.756168
MRGBP	8.14836	10.0811	-1.32551	0.775609	-2.0104	1.16305
GATAD2A	6.35202	10.0522	-1.11483	2.54661	-0.727894	1.91902
NFIB	7.44482	10.0404	-0.465335	0.638476	-0.237731	0.265201
MDC1	8.56726	10.0329	2.89192	1.14375	0.579925	0.156462
IWS1	5.99101	10.0317	10.4683	10.5726	6.62443	6.62762
RBPJ	5.76515	10.0021	4.90101	4.8811	0.896348	0.390772
RPN1	6.24793	9.99868	4.24002	3.72054	0.288431	0.217439
BUB3	6.25734	9.99182	3.57952	2.35478	5.51767	3.97342
TBL1XR1	5.66051	9.98932	1.00748	0.905372	1.20417	2.22795
ZMYM3	7.68425	9.98702	2.54757	2.3696	0.769075	0.575517
HNRNPH1	6.31498	9.97398	0.237639	0.176079	2.85866	4.40047
HNRNPK	4.56354	9.96504	-0.263304	0.475775	0.488308	1.02427
PPP1CA	7.9127	9.93095	0.184002	0.0490641	1.69307	0.758962
AFF4	4.16009	9.92932	4.1651	6.41483	-0.642936	0.719618
HADHA	4.78231	9.91991	4.98317	4.22743	2.53111	2.07976
BRD8	11.9221	9.90479	2.32819	1.91442	-0.0778479	0.0242081
CWC22	7.36447	9.90299	7.71122	8.01054	0.301767	0.21724
SF3B4	5.34729	9.90191	-0.624493	1.2094	-1.57683	8.57892
RNF40	5.75191	9.8956	5.1554	7.36479	2.07649	2.88396
DDX23	7.4781	9.89556	1.04391	1.09594	-0.184791	0.136142
BOD1L1	6.34992	9.88045	-0.343956	0.0754816	0.655887	0.119411
CDC40	8.55093	9.88037	4.66424	5.42039	0.116557	0.0640063
EP400	12.0527	9.87498	0.881232	0.836715	0.434525	0.324054
MCM4	6.85961	9.87406	1.62756	0.768545	1.48254	0.763
CHAF1B	5.39071	9.8732	2.59431	1.36561	1.05764	0.338891
POLR2J;POLR2J3;POLR2J2	8.55349	9.83678	9.58439	7.73998	9.92719	12.4955
EIF4G1	7.07848	9.82524	1.61117	1.34103	0.860294	0.540967
PPWD1	6.30933	9.82494	4.58736	4.77561	-0.0238825	0.0260552
BPTF	6.41287	9.8085	2.69502	2.43827	1.47282	1.24103
AIFM1	5.12863	9.80228	4.21506	2.89456	2.12698	1.30171
PABPC1	9.29044	9.77305	3.58504	3.03007	0.380668	0.264968
LRCH3	4.00354	9.76066	-0.597054	0.795516	-0.420923	0.395688
CSTF1	5.58614	9.75118	4.58474	3.82388	2.25981	1.11231
FUBP3	6.45564	9.74999	1.20112	1.3146	1.28999	1.43271
SUGP1	4.10627	9.73593	-1.49344	4.5246	-1.37014	4.10122
DDX41	6.20759	9.72724	5.66129	3.50952	1.11772	0.412184
SRRM1	7.05539	9.72323	4.49315	4.79279	0.228642	0.110252
EIF4G3	4.18772	9.71866	1.32998	0.679975	-0.176135	0.162023
SMCHD1	6.21147	9.71224	-1.42096	4.20907	-0.979327	2.43241
TOPBP1	4.92079	9.69858	0.559145	0.345014	-0.0190948	0.020692
NCKAP1	6.15638	9.69803	1.35454	0.849823	1.3409	0.99278
TLE3	6.64222	9.69119	0.445785	0.253211	-0.0238983	0.0140558
POLR2E	9.45959	9.65677	9.84523	6.42581	10.5873	9.47033
ING3	7.9617	9.65083	-0.661211	0.860603	-0.460612	0.46479
RBBP7	7.01641	9.62116	0.131957	0.145206	-0.0233399	0.0468649
SETD1A	4.83523	9.62075	-1.0766	0.516014	-0.381757	0.194378
PUF60	4.88193	9.60973	0.173333	0.58289	-3.76238	3.22407
KAT7	4.30002	9.60219	7.27509	8.21165	2.56922	2.15461
ZNF207	5.64736	9.58111	4.7739	4.42872	3.28931	2.41845
SRSF10;FUSIP1	6.39976	9.55069	0.444244	0.170039	1.812	2.77821
SNRNP40	8.03317	9.54241	2.11558	0.708909	2.28463	0.857858
DDX39B	3.86175	9.53256	1.79366	0.88484	0.109889	0.052584
SF3B2	9.20353	9.53101	-0.133304	0.371154	-0.313146	1.74413
TFIP11	7.03227	9.52738	1.31844	2.59342	-0.40843	0.576742
ACTC1;ACTG2;ACTA1;ACTA2	6.25552	9.49854	0.595866	0.210878	1.29266	0.597374
RERE	5.21045	9.49373	-0.0467433	0.0164834	-0.818125	0.538313
MED14	7.27322	9.49012	-0.31884	0.421297	0.106474	0.10775
SLU7	6.56474	9.48503	2.78808	2.45703	-2.60136	1.49651
RSF1	5.89188	9.48103	6.87262	5.48268	2.27259	1.15982
CSTF3	6.43536	9.47617	5.93769	6.32679	2.7797	1.80267
USP28	3.7603	9.45556	-0.934042	0.811446	-0.444019	0.452184
MED16	6.14794	9.44662	-0.544762	0.48813	-0.916678	1.10673
SMARCB1	4.46022	9.42652	-3.13364	1.45314	-0.195521	0.20011
CSRP2BP	3.90872	9.41074	2.59039	1.81279	0.435169	0.26084
CCAR1	6.69697	9.40826	-1.43424	4.40939	-0.904031	2.79949
MYH9	7.8714	9.40602	-2.12739	1.64686	1.67784	0.657022
EIF2S3;EIF2S3L	2.77986	9.40283	-0.31421	0.289771	-0.440535	0.357937
MATR3	6.43425	9.38874	-0.475955	0.989942	0.496446	0.943034
SNW1	6.37648	9.38821	3.08028	3.97358	0.694506	0.672944
PRPF40A	6.37665	9.37817	2.73013	1.87726	0.858636	0.333169
CCNB1	5.98734	9.37322	3.50407	3.05024	2.45515	1.71497
ACTR5	5.37543	9.37094	-1.46927	1.45249	-0.694055	0.481323
SACS	-2.33984	9.37061	0.157057	0.173004	-0.767517	0.570678
CMTR1	5.55959	9.36478	0.0790176	0.0360461	-0.0721024	0.0584011
TJP1	4.69902	9.36462	-0.622556	0.590767	-0.427833	0.502337
EIF3D	5.27448	9.34831	2.7151	1.73087	0.689506	0.212358
SF3A1	4.54729	9.33843	-0.395041	0.870862	-0.972054	2.71119
RBM17	6.74496	9.3281	-1.50601	3.45013	-0.490135	2.30519
SEC23B	3.97407	9.32723	3.61584	4.66855	-0.0489123	0.0424396
CTCF	5.81158	9.32441	2.28796	1.48445	1.67781	0.810423
ACIN1	9.95851	9.32319	7.04986	5.76983	2.87758	1.75226
RECQL5	9.17552	9.32163	7.59197	2.57726	7.0887	2.37758
RCC2	6.52078	9.31285	2.67313	4.84381	0.262134	0.170698
CUX1	5.82935	9.30705	-0.870927	0.519536	-0.914101	0.499039
HNRNPH2	5.48981	9.2878	-0.87458	0.233861	2.58601	1.49612
	5.52699	9.27475	-0.109849	0.115476	-0.393527	0.472947
KPNA2	7.84815	9.2739	2.56052	1.94335	2.33075	1.85658
WWP1	7.97199	9.26809	-1.61079	3.60109	-0.0468887	0.0284706
PNISR	4.86594	9.26658	1.58107	1.07055	-0.151224	0.138477
PSPC1	5.45779	9.25432	0.441392	0.210522	1.18522	0.909998
CTBP2	4.87753	9.24482	0.622012	0.42817	-0.523736	0.546511
MED17	6.89799	9.24259	0.0728256	0.0253432	-0.705804	0.323666
TJP2	8.74562	9.23892	0.021813	0.01501	-1.14791	1.08818
RIF1	9.23428	9.2384	-0.541099	1.76961	-0.608143	2.27369
TFCP2	6.51616	9.23558	0.189616	0.117939	0.437694	0.443721
HNRNPF	7.19243	9.2206	0.576721	0.184939	3.8818	2.23229
MCM6	5.69445	9.20852	0.0990447	0.0566666	-1.57613	2.05991
ZMYM4	6.67769	9.19452	1.67852	1.4305	0.531188	0.329674
CRNKL1	8.44934	9.1936	4.60344	4.80226	1.90171	2.10103
RAD50	6.02057	9.18313	0.231928	0.142859	-2.27987	1.61618
CDC16	6.14223	9.17909	1.95451	2.4112	1.44571	1.40934
EFTUD2	7.35927	9.17752	1.72844	4.27553	-0.209978	0.327823
BEND4	4.26676	9.15008	-1.37402	2.38418	-0.759746	1.40829
NFIB	7.21892	9.12465	-0.432323	0.333792	-0.214788	0.134013
POLR2M;GCOM1;GCOM2	7.127	9.12035	4.82545	2.881	4.61688	2.92802
COMMD3-BMI1;BMI1	3.90497	9.11691	1.67294	0.873323	-0.327966	0.28701
ERH	6.05022	9.0974	-1.14232	0.747022	-1.89317	1.66504
RUNX1T1	4.41662	9.08262	0.648109	0.617577	-0.476265	0.40432
TOP1	4.7223	9.05514	6.43974	8.46641	0.510298	0.195553
ZZZ3	5.47113	9.04385	1.29042	0.553513	-0.532608	0.188236
MCM10	3.30449	9.04038	4.9261	5.61853	0.554189	0.219445
TUFM	6.47328	9.02791	0.760641	0.181944	1.79981	0.866535
FOXK2	5.03545	9.01771	1.44214	0.566297	-0.995408	0.306595
EP300	7.1309	9.00364	-0.913465	0.68782	-1.30664	1.32903
RBM39	6.61704	8.97482	0.472918	2.02395	0.0732756	0.209084
SF3B3	7.01597	8.96287	-0.573258	1.35948	-0.805614	2.20738
SON	6.73653	8.95129	2.53754	4.0659	1.70329	2.88244
UIMC1	5.2992	8.94995	0.445131	0.196347	-0.434942	0.149935
ZNF687	5.64082	8.942	1.28107	1.54403	-0.391217	0.275684
TRRAP	6.08281	8.92931	0.858702	0.624802	-0.289547	0.108925
LRPPRC	7.02361	8.91743	-0.853051	1.37924	0.416219	0.356233
NOMO3;NOMO2;NOMO1	5.87332	8.91702	-0.951837	1.79069	-0.408512	0.24506
ZFR	5.3474	8.91536	0.0350768	0.0311053	0.807821	1.08406
PTCD3	7.39418	8.8925	2.7046	3.2281	-0.606916	0.455532
MCM2	6.58145	8.88638	-0.621493	0.485062	-0.438828	0.352723
TPX2	6.20944	8.88628	1.84036	0.989252	1.42663	0.44362
TOP2A	5.28882	8.87937	5.8366	4.96488	0.411424	0.164276
CACTIN	4.81746	8.87831	1.67258	0.511317	-1.6114	0.629421
RBM8A	6.57629	8.86128	6.31311	4.31163	4.52402	4.20582
TCF3	4.34832	8.8306	1.64363	0.589232	0.845716	0.430871
WDR5	8.54099	8.82332	-1.14152	0.760606	0.598576	0.558434
WRNIP1	4.12664	8.81433	-0.905996	0.320991	0.114983	0.0334458
EIF3B	6.47056	8.80858	5.23373	4.69641	-0.878083	0.421613
ASUN	5.29936	8.79411	4.33431	3.98578	1.81634	1.48947
ZMYND8	6.77285	8.78023	0.157283	0.464739	-0.326492	1.309
KIF4A	5.96922	8.77021	1.85626	1.49783	1.39844	1.06598
PPHLN1	6.06356	8.76981	-1.21177	2.38451	-0.255667	0.519149
SNRPN;SNRPB	5.25152	8.76628	2.17289	0.96547	1.41909	0.477725
DHX9	6.99702	8.76354	0.668182	0.836328	0.456968	0.491814
EEF2	2.94474	8.76032	2.80791	5.62099	2.09036	1.54219
ACSL3	7.39746	8.75536	4.29647	5.64936	2.58499	1.93159
POLR2L	5.34065	8.74221	7.16559	7.05053	7.44778	9.17807
SUPT5H	9.30957	8.73615	10.3889	7.16563	8.78425	5.51647
AP2M1	4.83062	8.7271	-0.13233	0.120793	0.643003	0.736513
SRCAP	8.23767	8.72233	1.18801	0.624923	0.281857	0.110898
KPNB1	6.06282	8.70377	3.02242	2.51471	1.44244	0.567264
IK	7.38046	8.68951	0.224268	0.567527	-0.937915	4.14656
ZNF536	4.67785	8.68208	-0.00193171	0.00156402	-0.871064	1.27886
KIF2A	4.3746	8.68188	1.79072	0.927457	0.337027	0.124092
CBFA2T2	5.82125	8.67601	-0.781437	1.25579	-0.876144	0.638738
MYH10	5.97732	8.66903	-3.60231	3.61862	1.04995	0.305657
METTL14	4.72181	8.6686	3.97118	3.13169	-0.226738	0.2192
USP7	6.84007	8.66225	0.0965268	0.0744781	-0.025706	0.0172921
FAR1	4.35248	8.6501	0.0142635	0.0111286	-0.525257	0.358686
GTF3C5	4.45084	8.6464	1.1325	0.710364	-0.73168	0.285022
SMARCC1	5.13787	8.64493	-0.434733	0.664027	-1.35826	2.8429
SFPQ	5.78995	8.6377	1.32695	3.56934	1.50211	4.10976
HSPA1B;HSPA1A	2.26648	8.63508	0.989988	1.95289	0.336936	0.437347
PAXBP1	7.2975	8.62919	1.81869	3.21399	0.372484	0.405592
PRDM10	7.72294	8.629	-0.981446	1.58841	-1.28868	1.1933
RREB1	4.85877	8.61752	0.0730908	0.0293962	-1.51818	1.29882
C1QBP	5.87205	8.6168	1.1968	0.400618	-1.89422	1.19558
ZMYM2	5.32908	8.60989	2.66263	2.45102	0.906781	0.597859
CIC	6.80753	8.60955	-0.798575	0.69127	-0.496377	0.383804
WDR82	7.62889	8.60877	2.02983	0.955661	4.99599	5.15312
DDX6	6.91931	8.60535	0.696503	0.62243	-0.755518	0.947937
HELLS	5.5074	8.60026	3.2436	3.0729	0.706448	0.366878
CDC73	5.28079	8.59336	8.22667	8.68826	4.52117	2.64143
DOCK7	9.07191	8.589	0.0321275	0.0207872	0.629835	0.462722
TAF4	5.34662	8.57632	2.61031	2.9256	-0.21929	0.0848223
DNMT1	5.51672	8.56878	0.131974	0.0417282	-0.163921	0.0515495
CDKN2AIP	5.43925	8.56753	4.60982	5.80086	1.15042	1.01275
THRAP3	8.17264	8.56616	-1.08163	2.54795	-1.91222	4.62973
SLTM	3.16889	8.55633	2.92373	2.90202	1.67977	1.08245
CDC27	6.84468	8.55376	2.85077	3.34353	1.41325	1.44509
CNOT2	4.64599	8.54701	0.26042	0.38491	0.772369	0.509757
TLE4	5.64884	8.54666	-0.2464	0.14302	-0.0813547	0.0817407
PFKP	3.47822	8.53976	2.85534	7.36528	0.127807	0.11796
CPSF3L	4.14014	8.53247	1.93443	1.53231	0.21118	0.0724856
ZNF830	5.10626	8.52803	3.32731	4.89776	1.00784	0.966202
RBM10	7.80678	8.52573	-2.45598	7.89172	-1.60378	7.32745
LMNB1	3.05645	8.52284	2.68629	2.16686	-0.317362	0.262196
CNOT1	6.57456	8.51667	0.282951	0.290373	0.858285	0.758201
NCOA5	3.49769	8.51587	-0.0870079	0.0459149	5.7482	6.37727
CBX3	7.62383	8.5004	1.09214	0.445149	1.93278	0.829246
BRD4	4.5087	8.46761	2.12542	2.5064	-0.120624	0.0558737
NUP210	9.39455	8.46321	0.27805	0.199403	1.38903	0.71476
GTF3C4	5.50892	8.46316	4.20446	2.72954	1.58211	1.53151
STAU1	2.42407	8.45887	1.7374	1.3109	1.54775	0.827966
MBTD1	7.28498	8.45769	1.4577	1.17639	1.86338	1.07382
KLHL15	5.33529	8.45411	2.18361	1.68909	-0.282235	0.190534
INTS6	5.43776	8.45077	4.81332	4.98145	0.332749	0.197375
SAFB2	5.06748	8.44084	1.52346	0.872634	3.38023	2.17079
CBX1	6.38	8.44045	-0.333418	0.0667022	0.383395	0.0762733
PAF1	5.23754	8.43926	9.70478	8.66951	5.77686	5.90017
PABPC4	6.89627	8.42658	-1.41695	0.682784	-0.868109	0.546384
RBM22	7.51469	8.42362	4.13792	5.51993	2.15227	3.28544
PABPN1	4.14266	8.42309	-0.120777	0.0474038	-0.23844	0.211022
TP53BP1	11.5724	8.42307	-1.00625	2.6815	-0.897339	2.25106
RPAP3	4.69578	8.38777	3.90033	4.71265	-0.556268	0.61232
DBN1	5.40011	8.38592	-0.975078	0.6969	1.70179	0.589475
POLR2I	8.65241	8.38069	8.36282	5.77314	7.98384	7.26897
MED24	7.36613	8.36549	-2.05741	2.28804	-0.274638	0.340663
MCM7	6.51139	8.34936	2.01459	1.55066	0.436374	0.22497
KDM1B	4.69742	8.34305	2.03887	1.18662	-1.12803	1.55481
POLR2D	8.72505	8.32911	9.39548	5.84382	9.96331	6.61123
CCNL1	3.65163	8.32013	4.16953	3.6011	-1.21558	0.721978
MPHOSPH8	5.74161	8.31483	1.40923	1.04232	0.14372	0.0688448
TLK1	4.57388	8.31354	-0.218834	0.102014	-1.20192	0.906389
SAFB	6.91585	8.31171	-1.32446	2.31893	-0.0740617	0.0749735
ZMYM1	5.80136	8.30635	0.30088	0.171245	-0.643896	0.567255
SCAF4	5.81514	8.304	15.373	8.93179	8.75342	6.17625
FIP1L1	7.02446	8.27522	3.51473	2.32363	2.59806	1.36089
TJP1	5.93764	8.26735	0.233321	0.0986802	0.957896	0.339933
FMR1	3.23636	8.2601	1.7517	1.33038	-0.488945	0.234884
PHGDH	2.74876	8.2575	0.257913	0.109327	2.68462	4.26688
NFIX	5.50573	8.25736	0.139282	0.110424	-0.315805	0.322264
RPS5	4.94642	8.25449	3.8636	2.87728	-0.407751	0.191315
RBBP6	8.80933	8.25414	4.40719	6.11516	0.266812	0.149701
MYC	6.37559	8.22274	1.7143	2.18736	0.172586	0.200235
PHF8	5.06188	8.22221	2.21816	1.16236	-0.137911	0.0842216
DYNLL1	7.476	8.21953	-0.6553	0.162715	-0.726492	0.240034
TFDP1	4.73834	8.21846	-2.07771	1.87061	0.481952	0.464562
PRPF4	5.57511	8.21565	1.99378	1.29436	0.444983	0.188613
POLR2K	5.89967	8.21281	7.62071	6.28285	7.12715	8.25164
RSRC1	4.12503	8.20959	1.74839	0.946363	-0.75744	0.856134
DHX8	7.64826	8.20108	7.54736	8.54827	1.57278	1.09774
CNOT10	2.38044	8.18289	0.839928	0.674545	0.980533	0.845504
SRRT	7.59614	8.17754	4.42991	4.82778	1.58585	1.51003
GTPBP6	3.2144	8.16549	3.59128	4.47537	4.12749	5.62723
NT5DC2	5.70123	8.16536	2.34304	2.20231	5.56721	7.70416
SMARCD2	3.59124	8.1484	0.649461	0.285568	0.511147	0.193144
MAT2B	8.94351	8.14627	-2.14421	7.84295	1.3738	5.07481
SAMD1	6.03906	8.13732	2.14261	0.910641	-1.02483	0.287934
WWP2	5.74772	8.1367	-0.127733	0.0797821	-1.30582	1.98208
ACTB	3.14488	8.13651	-1.49665	1.75524	1.23795	1.78103
ATAD3A	3.91891	8.13518	0.381596	0.247386	0.491234	0.318212
DIDO1	7.24366	8.13039	6.87154	4.8399	5.09506	3.10888
YEATS2	6.2546	8.10325	0.739869	0.292582	-0.468376	0.221475
NCOA6	10.7246	8.09481	1.86793	3.66432	-0.696286	0.571112
SRSF7	6.91598	8.07506	2.73824	5.9224	0.194342	0.0795701
VIM	2.99719	8.06953	0.593041	0.730979	1.70938	2.75534
DAP3	4.98802	8.06786	1.63842	0.756738	0.398069	0.149149
TOE1	4.76278	8.06169	1.73042	1.05782	0.239036	0.505803
YLPM1	6.35824	8.04524	-1.45142	1.10171	-1.15984	1.06441
DDB1	5.65994	8.0444	5.89342	4.95406	0.408847	0.191004
HNRNPA3	4.40071	8.03498	-0.528134	0.126248	3.28018	2.07777
SETD2	5.79987	8.0323	2.55792	1.62673	2.43913	1.80674
ANAPC4	4.66477	8.03131	3.94445	4.25301	0.614	0.370073
ALDH1B1	3.78685	8.01066	1.85965	1.39699	0.769517	0.49251
GRWD1	4.24275	8.00455	-0.435293	0.428189	-0.747847	1.04101
CDYL	3.95779	8.00385	-1.18164	3.43893	-0.609048	1.65814
SLC25A5	7.02269	7.99834	-0.907115	0.8069	0.612277	0.695342
HCFC2	4.2614	7.99682	0.670536	0.434521	-0.364083	0.296916
ARHGAP26	2.38831	7.98992	-0.418808	0.32239	-0.256169	0.219662
LARP4B	3.69257	7.98717	-0.566224	0.30611	-0.268302	0.1662
EWSR1	5.10206	7.98412	-0.168853	0.152438	-0.141992	0.0907091
SKI	3.89522	7.98317	-2.11974	1.42873	-1.40789	0.42497
POLRMT	7.31103	7.98242	1.44167	1.60973	0.648832	0.598183
MED23	7.04699	7.97273	-0.687331	0.475964	0.212322	0.111669
CPSF2	6.90137	7.97271	6.72153	6.89227	3.57474	2.92757
CSNK2A1;CSNK2A3	7.09088	7.95598	3.17272	1.73833	1.14925	1.35046
HCFC1	7.64027	7.95517	2.3146	2.17296	-0.459919	0.272016
CDK13	5.05947	7.95105	1.37436	1.23646	-1.34036	1.35247
MTA2	7.05399	7.94161	0.216197	0.474094	-0.0797701	0.149995
CDC5L	9.64878	7.94146	1.34714	2.17289	-0.616145	0.852263
GCN1L1	4.45514	7.93385	3.82959	3.2866	-0.212084	0.0752983
METTL3	6.46535	7.91469	6.48395	7.54967	0.57521	0.226844
PHF3	7.45348	7.90953	5.34944	4.57157	4.14005	3.38578
TTF2	5.63141	7.90298	6.2552	4.88715	5.03992	3.46909
CSTF2	5.55593	7.9028	5.96061	4.53928	2.27436	1.2089
RAD21	3.93839	7.89903	-0.666175	0.232394	-1.05874	0.443077
TSPYL1	4.15668	7.89817	3.06993	1.12129	3.103	1.52045
DDX5	7.94168	7.8936	0.388507	1.64506	0.564649	4.8869
CYFIP2	2.49666	7.89253	-0.12071	0.0629537	0.115721	0.0500223
PHRF1	4.85647	7.8896	7.33923	10.049	6.54241	7.10754
TJP1	12.8699	7.88773	-1.8683	0.666993	-1.64489	0.514904
GPKOW	5.77382	7.88757	4.95827	7.09017	-0.567011	0.429878
LRCH1	5.61063	7.87482	-0.163504	0.0944195	-0.102192	0.0513441
INTS4	6.73936	7.87301	0.832923	0.598414	-0.963102	0.806172
TAF15	4.35016	7.86751	-0.306945	0.207381	1.22926	1.05226
HDAC1	7.11087	7.85662	0.460866	1.38047	-0.236219	0.589384
HIRA	5.79266	7.84568	3.72162	2.58873	-1.64872	0.754048
SNIP1	4.48275	7.84433	1.43091	0.466614	2.23094	2.40243
ACTR6	5.05968	7.84266	-0.719604	0.434987	-0.712562	0.343846
WDR33	6.33503	7.83454	4.45471	5.22954	-1.60193	1.2015
KMT2C	5.16007	7.83272	2.60422	2.60055	0.690509	0.441447
CSNK1D	2.96441	7.82368	-0.474621	1.0116	0.835348	0.829725
ANAPC1	6.44922	7.81958	3.44032	3.12012	1.60019	0.537967
NAP1L1	5.47243	7.81735	2.88651	3.03094	-1.40373	1.55897
CYFIP1	4.18471	7.80488	1.46228	1.46759	-0.503839	0.390424
INTS8	5.35876	7.80106	2.60279	2.62075	0.295044	0.142617
HECA	5.8505	7.79884	0.272486	0.217712	-0.637536	0.616877
ALDH3A2	3.52883	7.79361	1.90864	1.36732	-0.631603	0.488936
MSH6	5.84743	7.76001	4.86527	3.57973	4.05431	2.53261
HNRNPAB	-2.17223	7.75914	-0.483437	0.249782	1.45849	1.30286
RBMX;RBMXL1	7.18073	7.75283	3.61662	4.36282	1.82586	2.49186
ADAR	6.17767	7.73487	0.419387	0.216179	0.682775	0.385784
ZNF592	3.29057	7.73369	2.01563	2.42486	-0.639993	0.660255
EIF3L	5.03918	7.72567	4.98251	4.05598	-0.0651145	0.0209881
ZNF608	4.14768	7.7248	0.833866	0.359868	0.303574	0.331305
ORC3	4.39828	7.72196	3.181	1.66081	2.15246	1.06859
SCAF11	7.72258	7.71349	9.16954	7.1974	7.63827	6.25946
CCNK	4.55667	7.71294	1.42954	1.46337	0.442721	0.271498
SPTAN1	4.00331	7.70921	-3.68146	5.72283	-2.65524	2.72109
RNF2	5.73231	7.70279	-0.0949656	0.0525787	1.42119	1.46423
DDX3X;DDX3Y	7.33649	7.69486	-0.179692	0.243575	0.209888	0.270189
TUBB4B	4.42005	7.69323	1.89281	2.52162	1.76278	3.59068
INTS1	7.81726	7.69036	3.47205	5.6967	2.97927	2.56486
DYNLL2	4.1427	7.68009	-0.754542	1.55947	-0.587804	0.839457
RING1	5.03748	7.66873	-0.881702	5.43113	-0.601911	4.32714
PAXIP1	9.92996	7.65205	3.92522	2.48649	-2.00664	0.956048
SCRIB	9.65391	7.64358	1.114	0.864056	0.0930102	0.0414216
PHF6	4.13554	7.64167	-2.51319	1.33284	0.948755	0.522736
CDC23	6.07341	7.63713	4.14032	2.53577	1.81617	0.875587
ARID1A	4.67041	7.62995	-1.08583	1.26425	-0.718124	0.683521
YWHAB	2.51171	7.61952	-1.28323	1.14486	0.22771	0.148974
BAZ1A	5.55877	7.60679	3.18575	2.4872	1.53833	0.873877
SATB2	2.83713	7.60027	-1.54084	4.30697	-0.79072	2.0179
BRD8	5.0377	7.59139	0.100705	0.0503045	-0.670098	0.787814
ZNF644	5.43288	7.57318	1.33404	0.812664	-0.855779	0.391812
ILF2	6.14652	7.56859	-0.731366	0.437527	1.29643	2.32447
SYNCRIP	5.52631	7.5664	0.298678	0.337866	0.598058	0.80062
ACTR8	4.83399	7.55063	1.36305	0.827006	-0.331158	0.402183
SRP14	6.20836	7.54596	0.241877	0.195703	-0.526847	0.78933
MACF1;KIAA0754	7.22058	7.53718	2.50887	2.37726	-0.315786	0.270181
SUPT7L	3.03932	7.53079	1.11413	0.615297	1.59235	0.717379
HSPA8	2.70941	7.51949	1.83292	3.70631	1.14388	1.99786
DDX47	4.70289	7.51583	0.974582	0.580247	-0.340144	0.193147
DDX50	5.70417	7.51352	5.65243	4.28555	-0.451969	0.13821
SRPK1	5.39286	7.50335	6.48357	8.63422	0.463308	0.273964
CLASRP	3.04497	7.50306	2.71921	2.82205	-1.31477	0.812934
TUBB8	5.99252	7.49478	2.20784	1.36351	2.14316	1.05302
UBQLN1	3.99521	7.48585	4.99916	9.12892	-1.20719	2.18251
EEF1G	4.41985	7.48538	0.268395	0.0644309	2.2898	1.44744
GTF2I	5.60875	7.48425	0.668835	0.375176	0.415127	0.191186
CLTC	7.31305	7.4699	3.31634	3.49247	3.38353	3.09055
KHDRBS1	6.54718	7.46971	-0.31608	1.34476	0.928985	4.61008
EIF3F	5.11502	7.4656	3.36571	4.24497	-0.450409	0.293226
CWC27	6.4228	7.46307	6.72739	5.52642	0.423549	0.154072
TIMM50	5.75764	7.46214	-0.956315	0.368352	1.38518	0.875659
RAD52	5.03972	7.45845	-0.307365	0.254441	-0.438353	0.241697
TRAP1	5.03251	7.44867	0.745256	0.31609	-2.02521	1.05138
GTF2F1	6.08347	7.43829	5.13568	4.5964	-0.559906	0.424304
WIZ	6.28151	7.43712	-1.48197	1.67495	-0.627479	0.564973
KDM6A	11.339	7.43675	2.68682	3.30104	0.0814362	0.0548901
INTS12	4.22502	7.43549	0.413866	0.37061	-0.716771	0.511248
NUP155	5.49745	7.42513	1.98161	1.97843	2.52667	1.5947
ANAPC5	4.83557	7.41741	4.66965	4.67437	0.145906	0.0493761
SAP18	6.72564	7.41218	6.58405	5.83158	3.7773	4.77266
RALBP1	5.8635	7.41116	-1.66911	1.53007	-0.38159	0.326874
SMC4	5.08864	7.40558	3.81352	4.79438	2.32341	2.08965
TONSL	3.49845	7.38774	2.55206	2.09019	2.14949	1.32343
NR2F2	4.79888	7.38636	0.246874	0.122176	1.96524	5.44919
DHX30	5.00994	7.38189	3.11391	2.10006	-0.387351	0.130498
BUD13	5.03093	7.37597	4.36024	3.56917	-0.999339	0.604908
ABI1	3.15839	7.37505	-0.959389	0.92685	-0.501384	0.82047
MED26	4.14073	7.37342	-0.9782	0.709425	0.061649	0.0407007
MTA3	3.75745	7.34891	2.12006	1.73505	1.05838	0.919438
CHD4	8.79683	7.34351	-0.0284729	0.0712589	-0.205947	0.564343
ATP2A2	5.04723	7.3321	2.37314	3.16174	-0.3622	0.184586
UNKL	1.68745	7.32774	-0.00404481	0.00199134	-0.154185	0.164809
CTR9	6.31955	7.32553	10.2729	9.79162	5.70061	3.90009
TRA2B	7.49946	7.32278	1.75229	3.89192	1.2949	1.56649
PRMT5	4.00842	7.32086	-1.97999	4.46132	-1.62607	3.50794
MACF1	8.55491	7.31609	2.62676	1.51367	4.65793	1.67754
DGCR14	4.42295	7.29543	3.535	2.2353	-0.364495	0.102057
NELFA	2.37131	7.28461	0.893105	1.07667	0.0534024	0.0456381
FASTKD5	3.89588	7.28151	4.77861	5.46157	-0.613353	0.614408
EIF3A	6.50439	7.26794	2.31575	1.3701	0.692309	0.267376
PPP2R1A	4.97059	7.25367	2.01766	2.16495	2.03049	1.3207
PRPF38A	6.22304	7.24876	3.3653	2.25419	3.43762	3.72441
SNRPE	6.14142	7.24555	3.40494	1.42076	3.60524	1.70883
NIPBL	7.52877	7.2369	6.02328	3.75877	2.36859	0.822456
ISY1	6.02353	7.22593	2.32853	1.27034	2.96821	1.95699
TARS2	4.36121	7.22236	1.56771	0.632437	-0.758056	0.341678
BUD31	6.02548	7.21815	2.28678	1.21157	-1.1142	0.653369
SMARCA1	2.82452	7.21752	0.394692	0.150253	-0.577088	1.01127
RB1	4.23604	7.20421	0.120778	0.278879	0.1353	0.101091
BCLAF1	3.81521	7.18678	-0.355737	0.0620812	-1.69398	0.39404
STAG2	5.17045	7.18012	1.12894	0.411094	-1.27781	0.354068
INTS9	5.71577	7.17957	0.619222	1.12859	-0.36527	0.371699
TRA2A	5.67071	7.17863	2.01538	1.9734	-0.0356534	0.0383844
PARP1	7.81658	7.17464	2.92746	2.66749	0.806905	0.529789
CREBBP	4.24547	7.16685	-1.55012	0.639004	1.39414	0.402968
PRPF4B	4.35358	7.15661	3.05868	2.39982	-0.682241	0.635782
HDGFRP2	6.20686	7.1392	9.18349	9.18038	1.36238	1.28905
XAB2	8.04521	7.13284	3.57024	6.40024	0.806527	1.93905
SARS2	5.3956	7.13015	1.31313	0.517173	0.913605	0.330741
SFSWAP	3.92647	7.12988	-0.713634	0.380645	-0.451169	0.251844
MACF1	5.25766	7.12618	-3.90126	1.813	-0.591918	0.127562
RPRD1A	4.32231	7.12441	7.83049	5.97497	9.51841	7.0266
SMC2	4.40216	7.12097	4.1063	3.08822	2.68506	1.83054
CAMK2D	3.99558	7.11484	2.68191	1.92905	1.4865	1.55205
KAT2A	4.35983	7.10225	0.599165	0.433984	-0.637912	0.799948
SRPR	4.30732	7.09142	1.90702	1.52763	1.23631	1.17563
TADA3	4.85517	7.07264	2.81221	1.90008	2.60362	1.66792
CXXC1	3.99368	7.07028	0.0822109	0.0426982	-0.393943	0.442271
CABIN1	3.04803	7.0666	0.741373	0.681967	-0.310318	0.446316
MCM5	5.63337	7.05917	2.67264	1.84261	2.10426	1.48193
L3MBTL2	3.93973	7.05123	-1.24011	4.06438	-0.451582	2.12795
AP2B1	6.76368	7.04427	-0.113721	0.0377575	-1.23001	0.743236
CLASP1	3.71269	7.0379	-0.343981	0.203959	-0.238525	0.154956
TAF5	4.62593	7.03595	1.63005	0.681869	-2.01506	0.684941
KDM6A	3.68543	7.02257	-1.5177	2.09022	-0.443982	0.353777
DYNC1I2	4.40009	7.01972	0.637122	0.326371	0.0916834	0.0285869
KPNA6	4.01443	7.01762	1.28626	0.897852	0.292286	0.176613
VPS18	-6.03967	7.0122	-1.76699	1.14646	-0.518717	0.203476
DNAJA1	3.5453	7.00459	2.89528	1.84162	2.31515	1.60742
CCDC47	5.53427	7.00177	-0.452815	0.337136	0.577138	0.347405
AP2A1	7.03535	6.99077	-0.635854	0.524111	1.11641	0.822536
H2AFY	7.66369	6.98731	5.93164	3.79548	3.70357	2.11653
PEO1	3.41996	6.97143	-0.436588	0.231076	0.765898	1.18988
PIAS1	2.81458	6.96311	-0.219254	0.136473	1.41658	1.19504
MFAP1	6.97501	6.9601	1.09358	1.90888	-0.502163	0.777618
WTAP	8.85527	6.95877	2.90138	7.40516	1.12287	2.52685
NONO	8.69095	6.94536	0.544441	2.16334	0.524491	2.29674
KMT2D	10.2456	6.94317	3.09698	5.36028	-0.734506	1.11797
SNRPG;SNRPGP15	3.99639	6.91791	1.9829	0.78035	1.98265	1.03392
YEATS4	7.01595	6.91654	-1.44312	1.3087	-0.963325	0.740064
MEN1	5.41085	6.9142	4.70171	3.65404	1.26285	0.715732
MRPS22	5.08329	6.91067	0.415184	0.169074	-1.81462	1.6526
DPY30	6.50339	6.9021	0.623689	0.427176	-0.0763015	0.0549381
RCOR1	4.93859	6.90184	2.32934	1.02255	-1.43316	0.483814
PLEKHA5	3.3953	6.89271	-0.596455	0.66812	-0.151285	0.0846477
OPA1	2.59183	6.89227	0.673785	1.29825	-0.249225	0.25461
SAP30BP	3.72642	6.88866	3.71027	4.36086	-0.135092	0.0811616
FDFT1	4.26189	6.88043	2.43314	1.48026	0.449383	0.251088
SMU1	7.42635	6.87141	1.40406	1.41647	0.779784	1.03913
YTHDC1	3.53451	6.87029	2.87313	3.75631	2.73145	3.47979
AP2A2	4.84704	6.86325	0.141427	0.0602745	-0.551462	0.378222
SMC1A	6.24818	6.85857	-0.0339457	0.0288552	0.085632	0.0805945
CKAP2	2.07315	6.85743	1.24789	0.642368	0.0632807	0.0177352
MRPS5	4.16112	6.85682	-1.1516	1.26547	0.144773	0.174341
CCNT1	3.2151	6.85641	1.08023	0.772625	0.756337	0.648234
MCCC2	1.94436	6.8538	-0.527167	0.519352	-0.584183	0.574686
RPRD2	11.133	6.85154	12.3217	7.80442	10.7871	7.29798
PPIL2	5.64053	6.85113	4.35051	3.58515	0.487017	0.212955
GPATCH1	4.85186	6.84752	4.88427	5.51372	-0.755256	0.520161
SLC25A6	4.7937	6.8452	-0.575467	0.440844	1.16095	0.654921
HSPA6	2.74976	6.84502	3.144	1.28196	1.05304	0.340527
KIFC1	3.84286	6.83867	1.91523	1.38828	-1.40701	0.74348
PHF2	8.396	6.80762	8.54503	10.2698	3.36222	1.78099
PRPF8	9.12882	6.80242	1.55321	4.02614	0.493135	0.880098
DYNC1LI1	3.40897	6.79599	0.677509	0.628818	-0.738832	1.04497
ASXL2	4.4498	6.79258	-2.6865	1.15126	-2.19115	0.856662
MSH2	5.97398	6.79178	1.82772	1.92514	0.579609	0.447407
CENPF	2.32944	6.77997	-0.767571	0.757278	-0.788256	0.829047
PLK1	5.59085	6.77635	2.07074	1.70651	0.552327	0.356524
RBBP5	10.3419	6.77247	1.66503	2.56923	-0.404907	0.492256
RAE1	4.08513	6.77065	1.55056	0.60749	2.79171	2.44274
MAU2	4.10471	6.76049	1.64566	1.67279	0.705432	0.454116
CUX2	3.02828	6.75947	0.0129923	0.00743629	0.300645	0.211433
SMARCD1	4.30583	6.75366	1.14104	2.30818	-0.289438	0.129251
REXO1	4.33983	6.74928	3.34007	3.33708	0.0744089	0.0239354
EIF3C;EIF3CL	5.93947	6.74409	4.09648	3.96478	-0.423193	0.217212
FOXC1	4.64809	6.7388	1.27183	1.07854	1.98909	1.1448
PPP2R2A	3.01587	6.72745	-0.0794764	0.0244741	0.746754	0.236489
FOXP4	2.91009	6.72301	1.41716	1.08236	0.138218	0.101392
CLK3	3.293	6.72184	4.03745	8.10749	0.00412174	0.0013372
NOLC1	2.56638	6.7159	5.43211	6.70772	0.40129	0.318456
ATP5J2-PTCD1;PTCD1	3.11545	6.71083	-0.0998365	0.0730881	-0.0534367	0.0413364
SF3B1	7.64874	6.70625	-0.235096	0.705732	-0.783471	2.79667
DSG1	-5.24077	6.69447	-0.362802	0.25447	0.499713	0.440509
IXL;MED29	2.72964	6.68658	-0.968314	0.935111	-0.0033673	0.00254534
TLK2	2.06447	6.68211	-0.290804	0.22907	-0.191967	0.124015
TERF1	2.28936	6.67662	-0.425509	0.281772	0.250886	0.177147
ZCCHC8	5.11965	6.67621	6.9891	7.11392	3.4679	3.51757
IRS4	3.84571	6.67476	1.60948	0.910427	0.415494	0.208823
MEAF6	5.10174	6.66974	0.870897	0.565968	-0.559622	0.38567
MYBBP1A	3.51523	6.65966	3.90007	3.07112	0.0453696	0.0169506
MRPS17;hCG_1984214	2.98447	6.65237	1.41401	1.1494	-0.0428074	0.0297229
SRP72	2.75969	6.64403	3.47549	3.33893	0.738775	0.40395
CD2BP2	5.1524	6.6411	1.20576	0.475411	2.31925	1.42638
NFRKB	5.6166	6.64012	-0.131026	0.273666	-0.0345418	0.0377126
NFIC	8.73786	6.62961	-0.332774	0.182093	-0.384159	0.228696
RNGTT	5.9437	6.62627	4.21042	4.53374	4.17266	3.78013
SSRP1	8.16958	6.62357	9.63234	7.02339	4.79478	4.52258
HNRNPM	5.35086	6.62163	0.341738	1.33393	1.54533	5.90115
NCLN	3.55794	6.60867	-0.832603	0.827311	0.484508	0.435637
PHF14	3.02454	6.6042	2.58674	1.51041	-2.24211	1.62268
TCERG1	4.53698	6.59497	3.71406	2.57923	1.49179	1.23099
MSH3	3.71931	6.58634	1.76018	1.17134	0.659401	0.304588
ASF1A	3.4633	6.58632	0.458693	0.247973	-0.109176	0.102854
HNRNPR	5.55997	6.58527	-0.142578	0.174776	0.0430485	0.0485289
PCGF6	4.10339	6.58158	-1.53304	3.22129	-0.398901	0.601119
MRPS35	5.03235	6.57936	1.49067	0.640205	1.54851	1.34057
BMP2K	3.65722	6.5754	-0.367096	0.377573	-0.210507	0.167686
PPIG	4.95176	6.57271	5.50742	6.17178	0.779954	0.424194
TAF6	4.34558	6.57172	4.24195	3.24781	1.00865	0.606855
RBBP4	6.93262	6.56149	0.908729	0.726054	1.14325	1.1342
GLUD1	3.87273	6.5562	2.15606	1.10579	-1.20722	1.03391
PRR36	8.1233	6.55385	-0.113851	0.122959	-0.825889	0.781401
NELFB	3.34672	6.54969	3.46626	6.28556	1.70905	0.868982
PWWP2A	3.74676	6.53804	4.34749	3.75937	1.30924	0.570813
PRRC2A	3.45516	6.53694	2.61892	1.84981	-0.652782	0.868914
ITCH	6.17872	6.53409	1.8017	1.08517	-0.344707	0.14436
RPL28	-5.47853	6.53382	-0.359589	0.209225	-0.937124	1.08381
MRPS27	5.65829	6.53159	-0.150407	0.0587564	-2.12694	1.19055
CSTF2T	5.50889	6.5283	5.81947	5.661	0.417326	0.237321
ERCC3	4.45863	6.52062	0.604655	0.371411	-0.875074	0.797914
SUGP2	3.52917	6.51591	-0.466184	0.121331	0.824405	0.26937
TAF5L	2.27663	6.50881	-0.567233	0.299607	-1.06959	0.631051
ZBTB4	4.09292	6.50754	-0.934513	1.72442	0.208013	0.180539
FASN	4.69274	6.49926	1.41729	0.952266	0.461857	0.224771
POLR2F	5.58368	6.49357	6.26459	4.71986	7.11393	10.7229
RPN2	4.11948	6.48782	-0.00967813	0.00535329	0.448088	0.313535
ZC3H14	5.3598	6.48307	2.5735	2.29114	-1.59616	1.44144
RUVBL2	10.185	6.48127	0.933624	0.743712	1.69085	2.44435
TWIST1	2.80094	6.46163	-0.495012	1.90428	0.533175	0.325961
HIST1H2AC;HIST3H2A;HIST1H2AB	4.78382	6.46082	4.55439	2.69167	-1.79182	0.776294
RCN2	4.36681	6.45642	0.179284	0.0866958	1.12981	0.801122
TARDBP;TDP43	5.52533	6.45611	1.82847	0.892376	3.77875	2.47155
PRPF3	5.27288	6.44891	0.490466	0.874015	-0.321136	0.647688
ACTL6A	9.38741	6.43972	-0.694483	0.501975	0.70424	0.844787
SRP9;DKFZp564M2223	3.32837	6.43862	-0.755099	0.653995	0.0334793	0.0291372
MORF4L1	8.24254	6.40675	-0.598969	0.759429	-0.724039	0.774645
INTS10	4.54211	6.395	1.82661	0.837539	-0.894056	2.11121
KIAA1522	3.3565	6.39167	0.218996	0.331895	-0.885981	0.911712
PPIL4	4.10319	6.38546	1.37525	0.793861	-0.930177	0.425093
ATXN2	3.01722	6.37982	0.388174	0.294739	-0.24858	0.206885
MBD1	2.56697	6.37293	1.76624	1.17998	-0.604697	0.304404
AES	3.70029	6.37072	0.657621	0.713687	0.395694	0.273883
RCC1	4.33999	6.37029	0.437479	0.309167	-0.637247	0.41914
TBP	2.97555	6.36843	-0.517724	0.489417	-0.102073	0.0592559
SCAF1	3.17202	6.36032	5.53449	9.24651	4.78679	7.22384
ESYT1	5.25774	6.35453	3.10867	3.29129	-0.229943	0.13542
ALDH7A1	2.58127	6.35258	-1.13918	1.33092	-0.743782	0.856656
CMAS	5.04849	6.33861	0.0993714	0.0222977	0.350922	0.0781578
PPIL1	5.16439	6.33643	2.99065	1.21935	0.601679	0.213052
BEND3	3.78844	6.33033	1.43788	0.800314	0.115743	0.0373146
LARP4	2.56869	6.32968	-0.477431	0.432577	-1.07173	1.50896
SMARCAD1	5.01284	6.32844	2.37589	1.90501	2.13276	2.84744
MED31	3.24946	6.32376	-0.529709	0.799051	0.288683	0.208316
POLDIP3	4.06579	6.28776	-1.86387	0.646459	-2.34104	0.978386
CSNK2B;CSNK2B-LY6G5B-1181;CSNK2B-LY6G5B--991	4.59264	6.27963	2.43817	1.01964	1.10553	0.636929
PNMA2	4.82925	6.27832	-0.257862	0.0920826	-0.802134	0.451814
LIG3	3.203	6.27808	1.71392	0.741105	0.520968	0.17974
CCT4	2.39621	6.26598	-0.0550882	0.020199	-0.975167	0.610144
GNAS	3.80028	6.26573	2.18207	1.64386	2.03683	1.30892
LRRC41	2.56573	6.25716	0.160105	0.18647	-0.533162	0.614669
MAX	4.22226	6.25299	-2.15988	0.836536	0.194335	0.0582211
ACOT9	2.67603	6.24839	-0.357456	0.111918	0.238778	0.0928757
ADD1	3.03689	6.24641	-2.25272	3.08314	-0.014829	0.0171225
HLA-C;HLA-A	2.24188	6.24237	-0.288365	0.13597	-1.13796	1.14333
THOC2	6.1661	6.23845	4.97515	4.95	3.00889	1.45874
EPB41L3	2.61525	6.23712	-4.6786	4.74167	-1.23544	0.973001
KIF20A	7.64817	6.23399	-0.560405	0.725804	-0.454837	0.484339
FLII	5.40652	6.23312	-2.43784	2.60017	-1.94922	2.07356
CALD1	-2.34105	6.23222	-0.73299	0.751507	0.137351	0.100247
ATP1A1	2.10622	6.22715	0.760155	0.577713	-0.196845	0.184808
KIF2C	2.77094	6.21493	0.323371	0.132849	-0.370369	0.172526
PFN1	-4.57841	6.20451	-3.0613	2.73946	-2.00358	1.03782
LPCAT1	3.23954	6.19006	-0.437205	0.41079	0.384351	0.469693
MED15	6.06576	6.18871	0.404606	0.356927	0.445961	0.289686
RUVBL1	10.0469	6.1844	0.635257	0.61963	1.2841	2.28244
PRKDC	9.55277	6.18239	-0.634088	1.35327	-0.184519	0.27865
BCOR	4.05342	6.17076	-0.286931	0.142931	0.16667	0.0591067
GTF3C2	3.63128	6.16811	1.67755	1.00034	-0.452842	0.239881
ZC3H11A	4.06069	6.15632	0.520754	0.896098	-0.794801	1.60504
GPN3	4.98774	6.14705	2.63739	1.18318	1.13587	0.93538
LRWD1	3.53669	6.13526	1.5753	2.5527	0.387163	0.430311
WASF2	3.24589	6.11831	0.408596	0.228262	-0.125315	0.112366
GNPAT	2.70748	6.10935	3.41784	5.60005	1.05298	0.692682
AQR	9.35358	6.1026	5.45494	4.73662	2.6228	2.17572
SRSF5	3.74972	6.09026	0.0903719	0.0503633	-0.38131	0.417011
H2AFV;H2AFZ	5.41726	6.08508	2.81922	1.42677	-0.224217	0.0746064
PDHA1	2.87209	6.08085	-1.64866	2.4113	0.486502	0.651764
SEC61A1	2.46302	6.06688	-1.5124	0.722807	-1.78376	1.01444
NDUFS2	5.27942	6.05392	-0.237597	0.0444195	0.833097	0.176335
YWHAE	3.33375	6.05329	0.568369	0.460076	-0.41346	0.223447
HNRNPDL	4.09877	6.04744	-0.288341	0.32586	0.184847	0.224571
	3.02777	6.025	-1.47188	1.24016	0.02798	0.0226162
TCEA2	3.13465	6.01417	3.46965	3.18734	0.986358	0.705955
INTS3	6.93876	6.00454	5.52266	7.50527	1.71722	1.78345
SCML2	4.26521	6.0044	3.8929	5.35755	1.79265	2.57377
RALY	3.56785	5.99559	-1.76092	1.26333	0.413729	0.473135
NOS1AP	2.72183	5.98076	-0.605008	0.753091	-0.202622	0.132993
LRCH2	4.07601	5.9728	-0.542359	0.430999	1.56349	0.822685
NKAP;NKAPL	3.68838	5.97008	0.428419	0.302896	-0.537558	0.789751
HNRNPUL2;HNRNPUL2-BSCL2	5.32501	5.96677	-1.46391	3.87848	-0.272939	0.545844
MED4	3.637	5.95826	-0.328187	0.171941	-1.3617	1.33084
RBM5	4.52068	5.95084	-1.38139	4.12766	-0.574165	1.29796
PITRM1	2.57709	5.93982	1.45464	2.0034	0.458976	0.29955
EIF3M	2.69415	5.93784	1.24647	0.60406	-0.806858	0.554482
MEIS1;MEIS2;MEIS3;MEIS3P1	2.77092	5.91437	-0.344033	0.330934	0.12674	0.0790909
EDC4	3.67975	5.91292	0.445271	0.204425	0.317262	0.30496
PRPF6	7.31307	5.91256	0.335404	0.769358	-0.499991	1.72554
KPNA4	1.8057	5.91251	-0.434681	0.238941	-0.35507	0.250083
SMAD4	2.92152	5.91226	0.58917	0.729038	1.32705	1.90097
TOMM22	3.3918	5.91224	-0.411085	0.670292	0.623866	0.866385
PPP1R12A	2.70543	5.90547	-1.08434	0.954411	0.0280582	0.0190368
SF3B5	4.25082	5.90159	0.0850492	0.0238009	1.05691	0.431123
RFX7	1.83283	5.89711	-0.347004	0.492701	0.434563	0.535871
SUPT20H	2.63657	5.89581	-0.0666227	0.0341803	-0.123709	0.10203
TMPO	4.62905	5.87793	-2.802	0.981587	-3.6328	1.10122
ALDH18A1	4.74389	5.87339	-0.0630943	0.0247598	1.1754	0.738553
MAP1S	4.83238	5.87308	-0.504083	1.15945	-0.590303	0.440886
DPM1	3.7278	5.87006	-0.0674822	0.0444195	0.11345	0.155838
DHX35	4.33569	5.86388	4.98623	5.23668	-0.946795	0.778528
KAT8	1.99394	5.85706	2.59872	5.39835	2.79476	7.63538
BRD3	2.58229	5.8513	0.108758	0.0804548	-0.872863	0.840038
KMT2D	3.64473	5.82214	-0.0736891	0.050426	-1.02076	1.81097
HNRNPD	3.36873	5.8217	-0.0714928	0.137589	0.121561	0.342764
NCOR2	3.10313	5.81767	-0.206242	0.26062	0.138778	0.0948905
GTF2F2	5.39805	5.81635	-0.288891	0.241886	-0.285143	0.166679
ZNF804A	3.01617	5.81312	1.09239	0.299187	4.13988	1.51868
IQGAP2	3.16485	5.81067	-0.658945	0.397782	-0.622147	0.274341
TRMT10C	4.04468	5.81018	-0.732405	0.288455	-2.20005	1.94928
PPP1CC	4.98501	5.79898	0.305515	0.0962311	2.38194	1.29603
ABCF1	2.79442	5.79793	0.982042	0.730259	-0.624624	0.454407
ASH2L	9.08009	5.78864	3.43132	1.68813	0.193888	0.049708
SF3A3	6.84743	5.77613	-0.287672	0.821341	-0.905417	2.77211
GTF2H4	3.43873	5.7669	-0.275313	0.221481	0.129595	0.123374
CHD8	6.45394	5.74832	-0.993517	0.188759	-3.63875	1.43906
LENG8	3.34487	5.73925	0.0153716	0.00663092	-0.0126725	0.00504583
ELL	2.52552	5.73809	1.04898	0.722891	-0.68334	0.831283
HSD17B12	4.25109	5.73144	2.08275	0.896755	-0.0499018	0.0340894
ENO1	-5.71716	5.7214	-1.28271	0.475501	-0.927343	0.268448
HSD17B10	4.08653	5.71875	0.419522	0.193777	0.190721	0.0760736
CLPX	3.92963	5.70821	3.01123	2.29038	-0.364135	0.125682
TAF1;TAF1L	3.02237	5.70773	1.24623	0.76124	-0.733491	0.315053
UCHL5	2.33737	5.68913	0.0170755	0.0154643	-0.363298	0.313758
MED22	2.86192	5.68254	-0.922541	0.736922	0.194114	0.133171
HIST1H2BN;HIST1H2BM;HIST1H2BH;HIST2H2BF;HIST1H2BC;HIST1H2BD;H2BFS;HIST1H2BK;HIST1H2BL	2.79692	5.67655	3.36011	5.13574	2.05802	3.12856
GEMIN5	3.04223	5.66288	2.28843	1.58139	-0.0306289	0.00874824
BAZ2A	9.17101	5.65896	3.80126	2.5758	0.21439	0.0674962
MAZ	4.55087	5.65618	1.05958	0.367549	1.98154	1.11261
TMOD3	4.12509	5.64555	-0.586564	0.391536	-0.877348	0.586091
YWHAQ	4.20464	5.62312	-0.316752	0.305322	0.164465	0.144938
WDR70	1.30835	5.61948	0.364321	0.294171	0.349377	0.320226
EIF3G	2.44635	5.61679	1.03557	0.432716	-0.155057	0.0806718
INO80	4.43738	5.60107	-2.11454	1.62751	-2.06316	1.29422
HNRNPL	6.40903	5.59004	2.02468	3.5789	0.938281	1.50654
ATXN1L	4.48529	5.58484	-0.1986	0.137576	-0.269584	0.342834
ERCC2	4.00099	5.57749	0.105036	0.0420214	-1.21525	1.9101
SUPT4H1	3.06383	5.57689	4.37403	2.80401	2.56149	1.44253
DNAJA2	3.59711	5.56986	4.52107	5.53443	4.2294	3.03125
SEC23A	3.40763	5.55355	2.22846	2.55804	0.211286	0.144356
RPL10A	-3.51916	5.53204	-0.0350811	0.0125391	-0.0567525	0.0266646
POT1	2.6089	5.53109	-0.120142	0.101028	0.634292	0.448492
H2AFY2	3.35757	5.52955	3.05767	1.26713	-0.279012	0.200383
PHC3	3.57522	5.52643	0.710194	0.344262	0.401498	0.343935
ELOF1	2.13761	5.5106	2.05581	1.38805	-0.589142	0.708494
PDHB	4.58261	5.49602	-1.51662	0.978987	-0.617922	0.33379
CSNK2A2	5.36934	5.49503	0.615151	0.342831	1.14018	0.913683
TOP2B	2.52325	5.48697	3.63613	7.12917	-0.305545	0.311437
SRSF4	2.62886	5.47915	1.6403	0.979949	-0.883675	0.920893
NKRF	3.65929	5.47757	0.821183	0.641491	1.03561	0.707083
WHSC1L1	2.13221	5.47581	1.38655	1.06396	-0.49909	0.359325
PCBP2;PCBP3	3.43298	5.47217	-1.76178	1.02073	-1.40904	0.679035
SMC6	3.00222	5.45459	1.32756	0.651419	0.414262	0.153161
KHSRP	4.94119	5.44686	1.04488	0.64428	2.48145	1.90828
INTS5	4.51493	5.44397	0.985593	0.655339	-0.349958	0.26718
THOC6	4.55289	5.44271	2.83039	1.31583	2.91663	1.28022
TTC14	2.12263	5.43869	1.76774	1.48955	0.567872	0.859376
KPNA3	3.21337	5.42173	-0.633754	0.432102	0.667786	0.333376
CDK2	1.79567	5.42157	-1.29205	0.914264	-0.0440538	0.0166112
WDR61	3.91091	5.42104	4.97157	4.66031	1.38007	0.805643
SNRPD1	5.06034	5.41736	0.225983	0.176656	0.315164	0.384151
RPS23	1.81787	5.41475	0.236666	0.0800973	1.37996	0.577608
TCOF1	4.38947	5.41346	1.62476	3.58352	-0.225468	0.387373
MRPL37	2.32162	5.40224	-0.560818	0.422842	-1.58683	1.65472
SYF2	4.04908	5.39388	0.762459	0.371683	0.537768	0.220835
ZNF609	2.55982	5.38625	-0.137003	0.15143	-0.084573	0.0867116
SMARCA1	6.61744	5.38448	7.0643	10.3189	1.48109	1.34634
GRSF1	3.01107	5.36296	-1.49296	1.28126	0.836571	0.356743
CAPRIN1	2.86028	5.35572	-0.697182	0.48873	0.626555	0.295891
TBL3	2.53977	5.3543	2.65582	3.11082	-0.506345	0.386129
CCT5	2.26172	5.35224	1.07686	0.710427	-0.00332872	0.00183595
PRPF38B	2.226	5.34799	-0.442625	0.382138	0.043591	0.0244643
KIAA1429	8.06607	5.33982	3.83553	9.26236	0.643954	0.881696
PAGR1	6.96993	5.33343	-0.00995127	0.00903568	0.227507	0.175618
ORC2	4.27397	5.33083	2.03005	5.48676	1.23139	3.35125
LGALS3BP	1.87398	5.33043	3.12338	2.75115	1.67103	1.1147
TFAM	4.31393	5.32415	-0.92346	0.481019	0.664384	0.370788
DHX38	3.7957	5.32023	-0.90285	0.366659	-3.30987	2.21475
GRAMD1A	1.98654	5.31814	0.607919	0.392471	0.330807	0.150584
CREB1	2.42538	5.31469	-0.620937	0.351697	-0.695938	0.275592
GTF2E1	2.94632	5.31024	-1.15952	1.59831	-0.00573826	0.00525354
RCOR3	2.00315	5.30873	1.27935	0.754232	-0.7172	0.423917
TRMT1L	3.46542	5.30619	0.152935	0.0643428	-0.553305	0.390934
MAGOHB	6.12526	5.30569	5.98956	4.57205	4.32304	3.98082
MTM1	2.37275	5.29022	-0.530294	0.69318	-0.497579	0.488543
NCL	6.07666	5.27972	8.48409	7.27947	4.09377	3.24232
BRE	2.97728	5.27455	0.355477	0.284156	0.492777	0.414353
POLR2A	11.1084	5.26579	8.89591	11.2237	7.79241	8.22235
SND1	3.72333	5.25524	1.88279	1.57461	0.244101	0.165852
PPHLN1	3.23389	5.25523	-0.726073	0.26	0.361408	0.21018
GPN1	4.28902	5.23322	3.33073	1.72204	4.02781	7.82507
SRSF9	4.75411	5.22787	-0.379576	0.15858	-0.426777	0.210375
ZNF708;ZNF92;ZNF726;ZNF626;ZNF714;ZNF100;ZNF85;ZNF254;ZNF732;ZNF43;ZNF737;ZNF107;ZNF479;ZNF99;ZNF728;ZSCAN12;ZNF724P;ZNF91;ZNF681;ZNF251;ZNF600;ZNF493;ZNF98;ZNF578;ZNF676;ZNF679;ZNF735;ZNF506;ZNF486;ZNF141;ZNF320;ZNF808;ZNF492;ZNF257;ZNF675;ZNF273;ZNF430;ZNF66;ZNF431;ZNF729	3.24895	5.22766	2.16088	1.10687	0.820558	0.426884
GRN	-3.21341	5.22584	-0.0768408	0.0442696	-0.317221	0.214139
COPA	3.9063	5.22533	-0.414935	0.243888	-1.58518	0.929849
MED8	3.11332	5.22235	-0.907807	0.497783	-0.980545	0.533656
IDH3B	2.00051	5.20554	-0.20626	0.080751	-0.0101165	0.00521787
MED21	1.57329	5.20283	-0.258542	0.318679	0.569898	0.343997
DNAJA3	4.20522	5.19484	1.28965	0.43863	4.23113	3.61335
MED20	3.44954	5.17479	-0.528974	0.810142	-0.326871	0.186652
JAZF1	3.21465	5.15068	-1.15492	1.67102	-0.480421	0.374302
GTF2H1	2.97684	5.14619	0.538195	0.661901	-0.878113	1.07599
SYMPK	5.45673	5.14542	6.56395	6.38197	2.55257	1.907
RBM42	1.65847	5.14375	0.775441	1.28754	-0.264285	0.232186
MORF4L2	6.09858	5.14325	1.15277	0.822431	-0.536747	0.403192
TINF2	1.90906	5.13313	-0.370001	0.233789	0.202397	0.197965
UBN1	2.38465	5.11112	2.61569	4.31791	-0.108154	0.0620208
RPS15	3.08162	5.1107	0.359823	0.172474	0.557363	0.376735
FAM195A	2.66846	5.09655	-0.422963	0.504491	-0.092792	0.0531072
PHC2	2.57267	5.09466	-0.517932	0.764413	0.0932195	0.0509029
CDC2;CDK1	4.09295	5.09305	-0.344374	0.274778	-0.60945	0.381723
WAC	2.27763	5.08637	2.4299	2.40242	0.902668	0.691979
SRSF12	2.42391	5.08406	1.15531	0.69721	-0.179028	0.113264
H3F3B;H3F3A;HIST3H3;H3F3C	6.80089	5.07658	3.78474	1.87001	2.8324	1.90872
MEF2D	3.17912	5.07228	0.140775	0.0719606	0.455866	0.282448
PPIE	5.03662	5.07088	2.08796	0.991889	2.13782	1.79094
SRSF8	1.87532	5.06107	-0.267384	0.195889	-1.05473	1.06221
TUBA1B;TUBA4A	6.11849	5.04907	0.610502	1.13783	0.864508	2.59166
NSDHL	4.40307	5.03979	0.407476	0.242392	1.23454	0.882288
WDR3	2.14591	5.02829	2.30993	4.49427	-0.0171529	0.011552
ATP5B	1.63481	5.02673	0.450248	0.207689	1.14235	1.18572
CTBP1	2.67149	5.01946	0.0549115	0.0164867	-0.615508	0.267475
MYBL2	3.0941	5.01186	0.0302524	0.0242548	-0.830949	1.11346
MTSS1L	3.89301	5.01073	-2.03753	2.12855	-0.536428	0.335293
RPLP0;RPLP0P6	3.08026	5.00127	4.19341	2.20337	2.29697	2.905
PELP1	3.84976	5.00007	3.99407	5.7971	-0.322293	0.12983
MRPS18B	3.90202	4.98554	0.48243	0.362622	-0.357379	0.249748
EIF3E	4.46703	4.9767	1.15608	0.350748	0.957752	0.307808
ACD	2.60288	4.97189	-0.346369	0.394292	-0.597606	0.558429
SCAF8	4.61331	4.96903	8.60479	3.3308	13.4209	5.02291
MED25	3.47861	4.95884	-0.648861	0.48195	0.497367	0.209363
LUC7L2	2.41246	4.95673	-0.500457	0.245515	-0.976653	0.459242
MED30	2.42901	4.94195	-1.40973	0.857156	-0.741221	0.308259
IQGAP1	1.50616	4.93095	0.16222	0.0605708	2.68973	1.87722
DAXX	2.44563	4.9265	-0.186942	0.190976	0.00260218	0.00270551
LSM12	3.50774	4.90769	-0.103004	0.0646137	-0.579508	0.559786
IGKV4-1	7.63388	4.90245	-2.51255	1.82033	0.0593001	0.0281387
CCT6A	2.63269	4.89793	1.55243	1.27599	-1.01417	0.802145
DNAJC7	1.88177	4.87225	0.974165	0.78032	1.67299	1.21448
NCAPD3	2.64228	4.86982	2.31096	2.73113	1.31235	1.15506
TRIP12	1.24111	4.86516	1.8284	3.41482	0.494619	0.376543
HIST1H3A	6.88308	4.863	4.94625	2.26208	3.01024	1.8949
ANK2	2.47717	4.86182	-2.15577	3.11536	-1.01728	0.832698
MGA	6.23458	4.86043	-1.94913	7.96622	-0.900436	5.53563
CHTOP	-2.33946	4.84697	0.332679	0.143183	0.775783	0.467331
CUL3	2.69885	4.83191	5.11869	7.19895	3.95465	6.15621
UBP1	2.63533	4.83088	2.27587	1.30163	-0.273536	0.207938
ICE2	2.93796	4.81796	-0.568375	0.423894	0.87134	0.571338
FBRS	3.15476	4.81144	-0.442041	0.431939	-0.381065	0.98807
SLC3A2	2.26725	4.81094	-0.345628	0.401043	-0.939496	1.05959
HOMEZ	0.969025	4.81088	0.891041	0.756281	1.10663	1.08054
RBM14	5.76422	4.80472	0.602204	0.680896	1.41711	2.08515
CDK11B;CDK11A	5.3735	4.79635	3.06054	2.4473	-0.888884	0.757199
EPPK1	-1.47663	4.79556	-0.500596	0.227106	1.50985	1.10482
POLR2B	10.3865	4.79373	8.27529	8.68098	7.63685	7.9516
PDS5B	1.73545	4.78943	-0.566157	0.369767	-0.987285	0.59757
ARHGAP21	5.16256	4.78217	0.0922414	0.0545275	-0.612834	0.881332
DARS2	2.45708	4.78031	0.669458	0.691735	-0.866954	0.721313
RFC5	3.36243	4.77826	1.48786	0.5954	0.129641	0.0518621
RFC4	2.742	4.77755	-0.167097	0.0440129	1.75168	1.08317
THOC7;NIF3L1BP1	2.79342	4.76568	0.876152	0.26979	2.2879	1.49688
PHF5A	4.63947	4.76448	-2.02302	2.42303	-1.22514	1.77027
CHD7	2.64388	4.74267	0.500412	0.472569	0.349891	0.22049
MED27	3.36635	4.72596	-0.564994	1.40718	-0.310856	0.373907
SPTY2D1	3.51615	4.72159	7.07979	8.17274	4.83795	3.46542
FKBP8	3.77261	4.71348	2.61065	1.61288	1.22931	0.764733
ANAPC10	1.81393	4.69869	0.0976401	0.0550952	1.01698	1.34741
DDX39A	5.70645	4.69639	3.27046	1.29129	4.40734	2.19873
TRIM21	2.99619	4.68764	0.103666	0.0227111	0.0131419	0.00324822
MYL12A;MYL12B	2.4975	4.68166	0.299995	0.213021	1.446	0.729414
IRF2BP2	3.23076	4.67481	-0.333003	0.296975	0.600145	0.744184
BCL11A	2.01057	4.66965	-0.536823	0.579611	-0.331411	0.156975
SMARCA2	2.88243	4.66918	0.893029	0.388107	-0.745475	0.218192
RFC2	3.60584	4.66586	0.738434	0.282718	2.31292	1.75617
TCP1	1.70482	4.65234	1.24621	1.02916	-1.3385	1.80542
CRTAP	3.06117	4.64617	0.115983	0.0841025	-0.181117	0.247515
LRP2	2.06943	4.64379	4.51941	8.14804	3.0117	2.0923
MYEF2	2.10587	4.6352	0.889875	0.332009	0.594731	0.266731
NCBP2	2.63405	4.62902	1.51252	0.805781	0.809437	1.23222
SALL1	4.77872	4.62354	2.31933	1.0724	3.97449	2.77964
LIN9	3.38713	4.61641	0.634064	0.264389	0.307607	0.569483
HIST1H4A	2.73353	4.6091	2.5081	3.86342	0.733196	1.84367
ATP5A1	4.62242	4.60554	2.41686	1.60137	2.34313	1.59451
HM13	2.50239	4.60262	-0.827864	0.812577	0.131869	0.0610356
C17orf85	1.84116	4.58728	2.32042	2.85257	-0.595431	0.505606
DPF2	1.99743	4.58544	-3.09051	3.48904	-2.53484	2.33738
FARSA	3.15903	4.58274	0.370062	0.155337	0.0162935	0.00519293
POLR2G	6.87088	4.58144	5.89674	5.33893	6.28919	8.4913
WDR11	1.91533	4.5724	0.15063	0.0810738	0.277551	0.176485
CNOT11	2.23363	4.54976	0.347418	0.279597	1.08413	0.796991
FAM98B	1.16951	4.54527	1.39097	1.45391	-0.697604	0.613617
MRPS2	2.4728	4.54475	-0.186658	0.163683	0.17765	0.103208
NSMCE4A	1.59853	4.53963	1.6401	1.41304	2.52869	6.76393
HIST2H2BE;HIST1H2BB;HIST1H2BO;HIST1H2BJ;HIST3H2BB	4.30619	4.53892	8.41239	5.73369	5.43657	5.13724
IFT74	1.48656	4.53111	-0.311192	0.239753	1.38857	1.85471
HIST2H2AA3;HIST1H2AJ;HIST1H2AH;HIST2H2AC;HIST1H2AD;HIST1H2AG;H2AFJ	2.59402	4.52933	2.3281	3.25586	0.223126	0.429513
CALML5	-4.96566	4.51862	-0.837235	0.542392	0.529035	0.235668
FXR1	3.59714	4.51767	0.540857	0.178205	1.45482	0.743841
SP1	1.46103	4.51498	1.13913	0.588109	0.245699	0.0885793
MRPL12	2.81989	4.51356	0.0771117	0.0353459	-0.0479462	0.0192573
PPP1CB	4.1335	4.51057	-1.97526	0.876008	1.88329	1.30082
CCT7	3.44812	4.50971	3.05103	3.10576	0.0627183	0.0240699
MBD6	2.24919	4.50842	0.00916203	0.00588085	0.271051	0.239895
C7orf26	2.28026	4.50348	-0.626823	0.510514	-0.436379	0.321266
GPATCH8	2.62599	4.4871	0.19618	0.0919923	2.37089	1.0044
IPO5	1.55237	4.48246	1.65891	1.26483	-0.407538	0.23903
KIF23	2.43725	4.48046	-0.231898	0.114702	-0.961933	0.675633
MYL6	3.32414	4.44762	-2.3059	2.03684	0.611894	0.198816
TLE3	8.51369	4.44495	-2.64091	2.4694	-2.18395	1.684
CWC15	4.12203	4.43912	1.08228	0.313865	0.0432347	0.010771
SRBD1	3.14703	4.43217	0.406264	0.206098	-0.181852	0.143586
RBM27	1.55629	4.43121	0.749106	0.407095	-0.581755	0.914743
ZNF638	2.56587	4.42011	-0.620305	0.527008	0.682377	0.304218
SNRPD3	4.9579	4.4144	1.59305	0.949444	1.3533	0.783156
MRPS7	2.57082	4.40523	0.344366	0.14299	0.589095	0.391713
CCDC12	4.53014	4.40266	4.1149	2.06232	5.40365	7.3667
DEK	4.75258	4.39675	2.25337	1.63674	-0.718809	0.419342
HDAC3	2.48467	4.39635	0.0887982	0.076351	0.184189	0.144874
FANCI	2.64601	4.39293	4.22277	3.56643	0.567176	0.429188
CFAP20	3.51	4.37372	-0.334413	0.0994816	0.555193	0.22244
SAP130	1.57601	4.37138	-0.100464	0.0420583	-0.441463	0.270578
POGZ	6.23833	4.36364	4.167	2.8733	1.22341	0.476221
SYNE2	4.0702	4.34742	-2.8485	2.43509	1.54189	1.07272
ABCF2	2.23873	4.34644	0.625999	0.517358	-0.134433	0.093196
UBN2	2.39019	4.33637	-1.05377	1.27139	-0.0735161	0.0358413
HSPD1	0.684513	4.32903	0.982946	1.44476	0.684185	0.862728
RACGAP1	2.85162	4.31343	0.075178	0.0728755	-0.445797	0.339011
DDX42	2.34932	4.31256	-1.16122	2.61324	-3.38031	2.05366
ABCD3	1.53547	4.30936	1.59673	2.15797	0.732862	0.57769
GTF3C3	3.93148	4.30648	1.7603	0.927044	1.14673	0.951435
SSBP1	3.99615	4.28762	-1.34296	0.792804	-0.956159	0.567542
SLC25A3	2.22853	4.25601	-0.766538	1.08074	-1.46877	2.01466
RPL13	-4.12167	4.25118	1.50399	0.920967	-1.05716	1.24476
MYO1B	1.57955	4.24443	-0.209043	0.16647	1.60069	1.23555
ARID2	3.19945	4.24417	1.32674	2.0586	-0.737498	1.00858
MRPS31	4.9846	4.24281	0.0982611	0.0395168	-0.109453	0.0662432
PBX1	3.11487	4.2422	-3.60939	1.92435	-3.70072	2.12116
SGPL1	1.93166	4.23295	0.200407	0.110712	0.220641	0.306197
TUBA1C	1.75482	4.21917	0.0693267	0.0966728	0.199732	1.36265
RPS20	2.00929	4.21602	0.391819	0.221836	-1.25083	1.05696
NEDD4	4.33159	4.21097	-1.05512	0.273082	-0.599092	0.153067
CNOT3	2.60849	4.20322	-0.190842	0.0921324	-0.248982	0.108691
RBMX2	3.19815	4.19825	0.912898	0.590822	-0.0375537	0.0362054
ANAPC7	6.20848	4.19451	1.88504	2.67745	0.93612	1.09845
BCAS2	5.63816	4.19241	-0.250019	0.1274	-0.730206	0.623856
CLP1	2.21506	4.18106	-0.132769	0.0895979	0.0666014	0.0702248
SIN3B	2.49065	4.17264	0.098635	0.0327019	-0.375038	0.145773
CBX8	4.21716	4.1717	0.707031	0.288142	-0.947742	0.64945
RFC3	3.01596	4.168	-0.660724	0.237544	-0.540149	0.200955
ZMYND8	2.56609	4.1366	-0.569984	0.361442	-3.54969	6.5468
DDX46	3.02431	4.13193	0.175319	0.128185	-0.818895	0.421728
RARS	1.47525	4.12904	1.21027	0.884602	-0.785664	0.409438
BAP1	4.55874	4.10578	-1.24468	0.555026	-1.30998	0.493086
ABCB7	2.33753	4.09658	-0.871033	1.68594	-0.158646	0.112225
FBL	2.93869	4.09602	-1.35826	0.61928	0.864628	0.350428
RPS3	2.95843	4.09309	1.24736	0.47751	0.288463	0.0850665
PPP1R9B	1.44021	4.08885	0.338332	0.279396	0.372567	0.212209
SF3B6	3.8611	4.07604	-1.80795	2.3171	-2.5606	1.37627
RPS12	2.26663	4.07349	1.60728	1.51898	0.344356	0.205171
QSER1	1.38321	4.04445	-0.387725	0.4365	0.11118	0.0762755
CPVL	2.65932	4.04076	-1.32243	1.20402	-1.51036	1.94373
HIST2H3A	2.54844	4.04033	2.05085	2.78266	1.31792	2.6773
IGLL5;IGLC1;IGLC6;IGLC7	-4.46745	4.03552	-2.27287	4.40547	-2.04499	2.14323
DDX20	2.20207	4.02345	0.894212	0.405931	0.601802	0.255711
SNRPB2	1.96932	4.01906	-0.674591	0.49033	-0.414652	0.291881
GTF3C1	3.06286	4.01626	-0.137717	0.0665088	0.686648	0.274665
IRF2BP1	2.73592	4.01137	0.51786	0.573407	-0.0819389	0.0665572
TUBB	4.43989	3.99191	1.06997	1.72591	0.54672	2.1505
ZNF711	2.35805	3.98469	-2.14669	0.88705	-3.81573	2.11141
EIF3I	2.8006	3.97579	0.553834	0.221338	1.16603	0.730588
MLLT6	-2.87032	3.96344	-0.722681	0.905996	-0.40475	0.383608
YBX1	2.05654	3.9598	4.07096	2.83243	3.5983	2.05414
KDM5A	1.70835	3.95063	-0.603945	0.567003	-0.364511	0.279037
THOC3	3.95454	3.94533	2.43232	1.28434	2.53877	2.36371
HP1BP3	2.83065	3.91996	5.3881	5.52097	-1.89447	2.20714
ZZEF1	1.92096	3.90366	-0.774878	0.93126	-0.429815	0.229921
HNRNPLL;HNRPLL	2.89684	3.89999	2.86866	1.65944	1.59056	0.870009
SRPK2	2.12057	3.89961	6.13141	8.79589	0.444397	0.497494
SART1	4.69713	3.88882	-0.641673	1.2573	-0.908039	2.39777
SALL2	1.9581	3.88348	0.0333132	0.0158141	-0.907578	0.467854
CBX4	2.40579	3.88183	-1.08086	0.710336	-0.224324	0.169115
HK1	-1.49247	3.88057	0.890095	0.276385	-1.2864	0.548025
CCT2	2.47127	3.85944	0.49536	0.335512	1.67832	1.00546
PMPCA	1.93694	3.84902	-0.0349457	0.0153867	-0.389272	0.294442
PIH1D1	2.41235	3.84563	0.382141	0.337022	0.217537	0.170577
ATF7	2.02613	3.84178	-0.733546	0.636966	-0.0710803	0.0501586
GAPDH	-2.54258	3.82663	-4.30287	2.35769	-0.0166999	0.00533656
PRDX1	2.9976	3.81377	0.980048	0.447801	1.60951	1.07205
ATF7IP	2.11469	3.81128	-1.05022	1.33402	-0.690893	1.24679
TBRG4	3.80046	3.80942	4.15165	4.74862	-0.288763	0.106924
RNF113A	2.12434	3.80711	-0.552901	0.436853	0.158598	0.136013
GTF2B	2.36116	3.80257	-0.714925	0.728122	-1.00278	1.38815
MEPCE	2.62564	3.7979	0.615814	0.477204	-0.113692	0.102818
SRSF3	4.65228	3.79343	1.28553	0.573711	1.75782	0.980149
YTHDF2	2.83053	3.79169	1.56271	1.13804	0.939355	0.862369
HP	-4.50784	3.78946	-3.73399	2.82822	-1.54353	0.750325
JUN	2.39387	3.78195	-1.1589	1.20119	-0.192662	0.178762
SRP68	2.17591	3.78165	1.50965	0.902059	-0.634797	0.396664
LIMA1	2.54159	3.77424	-1.10626	0.930193	2.64148	1.12335
ZC3HAV1	1.81149	3.76726	0.880052	0.640545	-1.20476	0.645462
BABAM1	1.04852	3.76627	-1.02442	1.33281	-0.0467931	0.0446495
SUZ12	1.54078	3.76483	3.95441	5.32045	1.25366	0.707459
NUDT16L1	3.05898	3.76244	0.366595	0.358378	0.0406845	0.0269534
MRPS25	2.5062	3.7492	-0.00881883	0.00645874	-0.115986	0.0861638
ELAVL1	3.96452	3.74006	-1.72075	0.505	1.80648	1.72036
CDK8	1.50829	3.73206	-0.278905	0.169541	-0.967528	0.808615
LDHA	-4.69751	3.71245	-2.99532	2.78144	-2.1254	1.06655
INO80D	1.89642	3.70423	-1.29442	1.46498	-0.318657	0.438564
ATP5O	1.97165	3.70247	-0.0565479	0.0416766	-0.124705	0.0815474
FAM98A	2.142	3.69831	1.18903	1.0455	-0.379455	0.224352
MLLT10	2.08524	3.6951	0.242397	0.124838	-0.374447	0.245622
MRPS34	3.20795	3.67336	-0.684005	0.494618	-0.540417	0.308904
ASAP1	1.72803	3.66386	-1.99699	1.02687	-0.907715	0.418377
WDR36	1.82053	3.64019	-0.215315	0.0880931	-1.09822	0.755924
WDR92	2.83559	3.63667	-0.11802	0.0593225	-0.444738	0.417521
MRPS26	1.65206	3.63654	0.203006	0.110891	-0.73556	0.293574
JUP	-4.93203	3.63002	-0.83409	0.281867	0.0444746	0.011907
FASTKD2	2.6017	3.62951	0.119074	0.0769715	-0.263641	0.236296
SMC3	5.72171	3.62804	-0.236883	0.329331	-0.0539474	0.0637645
SEC16A	2.65433	3.61618	0.0596597	0.033897	-0.338489	0.267644
PPHLN1	2.34062	3.59856	-1.80344	2.16226	-1.88205	1.58667
PHF21A	1.9373	3.59067	1.17895	0.972367	0.00193159	0.00144752
FLII	1.30274	3.5783	-0.290212	0.31753	-0.128929	0.114671
TP73	1.94644	3.57788	0.530695	0.309638	2.19133	2.64728
ALYREF	2.37474	3.56658	-0.742489	0.532718	-0.0652403	0.0238059
DHX36	1.57316	3.56204	1.35094	0.829086	-0.250907	0.136137
C14orf166	3.04268	3.55997	0.506559	0.261213	0.160285	0.198217
PCBP1	4.33127	3.5148	-0.287963	0.0667465	3.31109	1.47566
ELOVL1	-1.38689	3.51005	-0.26803	0.322123	0.237819	0.32067
CKAP4	-1.60931	3.50532	-0.204623	0.156632	-0.78551	2.13736
DNMT3A	1.791	3.50422	2.23661	2.78619	-0.286738	0.24914
PRDM16	1.13621	3.50119	-0.636969	0.570492	-0.738354	1.51597
NSUN2	1.74894	3.48285	1.11677	0.744884	2.69019	1.72453
ALDH4A1	-1.69962	3.47637	-0.702888	0.747099	-0.746168	0.959736
CD81	-4.09099	3.47143	-0.590918	0.865422	-0.0285391	0.0204506
LEPRE1	4.08304	3.46762	-1.47338	1.00705	-1.45056	1.02403
CBX5	4.17071	3.46027	0.391637	0.0909687	-1.05824	0.512327
KDM6A	1.80789	3.45477	-0.317929	0.292805	-0.207967	0.163471
PBRM1	3.6652	3.45239	-0.220078	0.213883	-1.55425	2.24061
SNRPD2	4.40229	3.45078	3.48739	2.66869	1.45589	0.849682
ESRRA	2.0455	3.44884	-0.21753	0.119689	0.140442	0.160757
YWHAZ	1.97886	3.44865	-1.00116	0.642697	-1.25477	1.05275
ANXA2;ANXA2P2	3.8856	3.4395	-0.379609	0.147057	1.20481	0.686791
VARS	2.40524	3.42438	1.90682	5.03995	1.52166	0.9332
TUBG2;TUBG1	2.33358	3.4218	0.329998	0.277838	0.135505	0.0765545
FAM175A	2.21554	3.42026	-0.507911	0.716767	-0.644416	0.677051
RPS8	2.7266	3.41878	4.15312	2.93951	3.78146	3.91504
ALKBH5	1.71854	3.4123	-0.00801424	0.00340652	0.0478238	0.0434864
CSE1L	6.41493	3.40998	4.49722	3.38171	0.255622	0.0743137
PRMT1	1.58196	3.39489	-1.24577	0.875018	-1.37248	1.13772
ASCC2	-1.02842	3.38712	0.770752	0.942116	-0.0516692	0.0520558
NFIX	0.91746	3.38462	-1.14566	1.33091	-0.0147659	0.0194593
RFC1	2.80917	3.38112	2.89437	2.66328	0.271762	0.0925496
ATXN7	-2.45748	3.36076	-0.722166	0.759539	1.12691	1.72293
KANSL3	1.64086	3.35572	0.042171	0.0510982	-0.415587	0.352269
WAPAL	1.78647	3.35177	0.622336	0.334743	-0.604228	0.411727
VCP	1.48461	3.32366	0.259203	0.176694	-0.569216	0.881636
AP3D1	1.33359	3.29552	0.386204	0.552738	0.121057	0.103766
FAF2	2.05615	3.28454	0.281308	0.162203	-0.211868	0.278661
TLE3	4.96516	3.25771	0.495416	0.599939	-0.14361	0.129527
SNRPC	1.91449	3.2569	0.0572404	0.0202854	-0.063446	0.0366162
DDX49	-1.8238	3.24147	-1.22915	1.4726	-1.12676	1.25663
ZNF428	2.41142	3.22872	0.152356	0.100449	0.579566	1.16168
MRPS9	3.39216	3.22787	-0.523329	0.139746	-0.309381	0.110346
MRPS10	1.64709	3.22522	0.112306	0.102035	-0.118689	0.0991223
GLS	2.17088	3.21882	0.456661	0.199244	-0.230963	0.207804
ZNF746;ZNF767P;ZNF783;ZNF212;ZNF398;ZNF282	1.25244	3.21072	-0.703869	0.96662	-0.795115	0.534619
GLYR1	2.71795	3.20383	1.13661	0.619786	-1.58415	0.68756
H1FX	2.90645	3.18554	5.44331	4.87254	3.44041	3.88948
VRK1	1.60681	3.17542	2.02523	4.98751	-0.400046	0.301749
SAMD4B	0.830809	3.16591	-1.72531	1.39231	-1.58123	1.5287
TNPO3	2.95567	3.15955	3.73925	7.41406	5.93612	6.79288
RPLP1	2.18487	3.15241	3.61012	3.83108	1.08349	0.640953
HSP90AB1	-1.03881	3.14832	0.44061	0.162205	-2.38868	1.13469
RDH11	1.92402	3.13879	-0.0435308	0.021373	0.64484	0.453491
FLNA	3.36669	3.12031	-1.50215	5.8947	-1.38983	2.31521
SNX9	1.39162	3.11574	0.709008	0.878968	-0.144831	0.066518
KIF22	1.22703	3.11515	1.22091	0.937639	-1.32037	1.17457
FUS	5.57005	3.07482	-0.383522	0.131695	1.50861	0.54541
SEPN1	-1.70801	3.05853	0.178362	0.143245	0.107166	0.168618
DEFA3;DEFA1	-4.92271	3.03768	-0.99055	0.407517	-0.823253	0.378692
EED	1.58163	3.03474	3.7149	5.18159	1.61613	1.31614
EIF2AK2	1.72559	3.01637	0.429892	0.214011	-0.794461	0.411892
MBD3	3.5012	3.01321	-1.39546	0.996316	-0.640309	0.601841
THOC5	3.91675	3.01293	6.33448	7.36006	4.38429	5.1888
MRPL44	-1.55044	3.01226	-0.48785	0.643715	-0.388271	0.666496
RSBN1L	-1.19302	3.00432	-0.730472	1.10946	-0.807098	1.24017
MED13	3.69482	2.99743	0.441964	0.167546	0.269777	0.110596
ZNF384	1.16924	2.9924	-0.0821172	0.0369915	-1.28964	0.675671
RPSA	1.48742	2.98706	-0.0227877	0.0267677	1.32271	2.01101
MRPL39	1.43677	2.97995	-0.0374968	0.0187122	-1.17355	0.946502
RPS27A;UBC;UBB;UBA52	1.2839	2.94954	0.956778	0.870981	0.730187	0.668394
FARSB	1.6779	2.92948	-0.403462	0.18151	-0.384827	0.165267
ALG1	1.62339	2.92251	0.0346467	0.0276314	-0.230328	0.227281
SNTB2	1.79277	2.92249	-0.90109	1.34126	-0.963584	0.988124
RPS3A	3.31706	2.91342	6.72227	4.30869	3.67579	2.96651
ZBTB22	1.68524	2.91088	-1.11747	1.79151	-0.167673	0.169613
RINT1	0.610769	2.91004	2.42351	1.45833	0.263186	0.165538
SON	1.34598	2.90851	0.871643	0.926029	-0.554753	0.503564
SMC5	2.08389	2.90839	1.11558	0.658112	0.875929	0.389754
CHTF18	1.48012	2.89537	0.0515375	0.0177379	-1.12728	1.047
URI1	2.31385	2.85726	-0.32949	0.29251	-0.404866	0.549835
AURKA	1.86242	2.84159	-0.00900578	0.00904631	-0.648416	0.470959
SCAI;C9orf126	1.35398	2.83246	1.80164	1.88968	0.460956	0.372773
TCAF1	1.20774	2.79303	1.4112	1.23066	-0.0423763	0.0272326
SPTBN1	3.53909	2.78114	-3.39202	3.14325	-0.563727	0.4842
AARS2	1.47173	2.77768	1.5871	2.19451	0.698122	0.322077
PTBP1	3.55214	2.76899	0.562434	1.38664	1.42768	4.02224
SEC13	2.61968	2.75355	-0.116476	0.0877102	0.160659	0.152325
CORO1C	2.33372	2.75241	-1.40144	1.20587	-0.422902	0.209456
LARP1	-0.94436	2.7458	0.942532	2.32095	-0.570306	0.628574
AKAP8	2.82571	2.73482	-1.13106	1.46038	0.775504	0.728199
RPS13	2.17873	2.7321	0.776875	0.218805	1.49572	0.512752
TF	-4.03923	2.7269	-2.88913	2.27168	-1.78413	1.6525
SURF4	2.96035	2.72253	3.29873	5.91079	2.86961	3.514
ILF3	4.07782	2.69248	-0.0290969	0.025102	0.0939964	0.087109
ZFHX4	-1.23907	2.68017	-1.43664	4.2409	-0.834639	2.1169
IGHV1OR15-1	8.52032	2.6654	-2.02184	6.38897	-1.79064	6.5238
EMSY;C11orf30	1.23373	2.65911	0.230343	0.107926	-0.702299	0.524219
COPB1	2.08698	2.62166	0.0752335	0.0450886	-0.448184	0.409959
BAZ1B	3.96368	2.61833	6.19103	7.07445	1.23165	1.15569
PHF3	1.54909	2.61464	2.3252	6.11239	-0.909337	1.15214
ARHGAP29	-1.54792	2.60655	-1.01756	0.922366	0.167875	0.179337
HMGXB4	1.36369	2.60391	2.0765	2.90405	-0.378595	0.220712
CYB5R3	-3.90564	2.58816	-0.627845	0.979158	-1.33179	1.79573
COMTD1	-1.78691	2.54355	-0.481311	0.521056	-0.392118	0.445302
COPE	1.13855	2.54263	-0.194854	0.148624	-0.344249	0.374025
MYH11	-1.13284	2.54088	-2.49961	0.907421	0.962593	0.218175
MED19	2.87826	2.53567	-0.345223	0.2911	-0.470579	0.296014
MED6	1.13814	2.53074	-0.127053	0.088555	-0.0545874	0.0332174
HNRNPA2B1	-1.50009	2.51851	-1.90076	2.09178	0.355687	0.351057
ARHGEF2	1.50252	2.49577	-0.804148	0.44158	-0.955366	0.690252
LEO1	2.28761	2.47375	8.01749	8.61345	2.76735	1.18332
DCD	-5.24331	2.46955	-0.533053	0.539763	-1.76734	0.856462
KIN	1.46381	2.45659	-0.647427	0.734354	0.0813016	0.0591714
GLDC	2.58035	2.45014	0.404001	0.143962	-1.61793	0.62274
ACTN4;ACTN1	1.99339	2.4484	-0.0711447	0.0401094	1.30961	1.12568
XRCC1	1.22506	2.44594	2.19829	1.54987	1.41824	0.689616
IGLV3-9	-3.36391	2.43774	-2.13886	1.02069	-1.90854	0.922868
DSP	-1.66499	2.41961	-2.24786	2.09047	-1.45936	3.6376
RPL37A	-2.3547	2.41634	-3.34283	3.97019	-1.54107	2.07153
CENPV	2.29885	2.39285	1.0902	1.23875	-0.0123338	0.00748368
CLPTM1	-1.27215	2.3451	-0.168409	0.109582	-0.745769	0.746037
YY1;YY2	1.65757	2.32765	-3.63157	3.16498	-1.30846	4.47878
RPL39P5;RPL39	-3.33946	2.32667	-2.15943	0.703497	1.25632	0.378094
CANX	2.91481	2.32027	1.61212	0.960644	0.0159084	0.00768812
HERC1	2.03387	2.31631	2.13316	3.02756	-0.120906	0.108474
RPS18	2.31137	2.30934	2.95782	2.70549	1.95032	2.14236
RPL24	2.79687	2.30604	-0.429633	0.149858	0.571963	0.168013
RPL10;RPL10L	1.79151	2.3048	1.2447	0.797887	0.242536	0.170624
HACD3	2.47178	2.29269	0.369134	0.18078	0.281503	0.322169
RPS16	2.29389	2.29004	2.78756	1.9073	-1.33005	0.981328
RBFOX1;RBFOX2;RBFOX3	1.16735	2.28658	-0.138925	0.0659513	1.40682	0.685833
PTPN1	0.965341	2.27965	-0.307702	0.237913	-0.257708	0.178578
PAK4	-1.00117	2.27763	0.169881	0.138857	-0.410996	0.329995
PPIL3	2.47133	2.26376	1.25695	0.716272	-0.571799	0.385763
APOH	-3.66735	2.26338	-0.742843	0.475412	-0.416572	0.194376
RBM4	2.44426	2.26064	0.685677	0.46244	4.28399	6.55189
PCID2	2.03971	2.26051	-0.164392	0.0976232	0.0692659	0.0709086
CCNA2	0.720349	2.25608	-0.373016	0.778576	-0.927476	1.08223
A2M	-3.15409	2.25205	-2.8337	4.42805	-1.41341	1.5193
SNRPF	3.11578	2.24968	1.64722	0.762527	2.19049	1.00976
PQBP1	3.48738	2.22543	2.42275	1.39693	0.0379323	0.0253812
TCF3	-1.28453	2.22225	0.0666753	0.0451454	-0.37391	0.238767
CDK12	1.02297	2.21927	1.62634	2.07912	0.388739	0.308796
QRICH1	-1.3789	2.19972	0.0804334	0.0611381	-0.375892	0.477579
TIMELESS	-1.36867	2.19554	1.1544	1.56196	-0.547351	0.592776
ACTG1	2.98182	2.19268	-1.58541	1.43009	1.66411	2.17449
CPSF7	4.11493	2.18984	4.95694	10.8608	4.53551	6.24657
HNRNPC	2.23072	2.18941	-1.29485	1.25479	0.619379	1.46025
INO80E	3.61777	2.18719	1.36859	0.314656	-0.595874	0.179802
POLR3B	-1.02975	2.18494	-0.247934	0.22486	-0.80505	0.771023
IGKV A18;IGKV2D-26;IGKV2D-29	-1.26745	2.17714	-2.89244	2.84719	-0.546905	0.601142
GEMIN4	1.05657	2.17681	-0.504335	0.187981	0.165308	0.077754
ELAC2	1.71741	2.17248	-1.40522	0.984575	-0.699742	0.307222
JARID2	-1.33694	2.1673	0.0251811	0.0229782	-0.722646	0.745088
SETD1B	1.71656	2.1652	-0.168011	0.112477	-0.503936	0.612535
TFAP2A;TFAP2E;TFAP2B	1.25972	2.15422	-0.710695	0.52937	-1.10527	1.57468
HDLBP	0.563173	2.14949	-0.487938	0.793814	-0.178508	0.10513
JUNB	-1.25019	2.13775	-0.283624	0.185612	-0.283016	0.139615
ACACA	-1.09592	2.12836	5.38672	3.92027	-2.16129	1.71011
S100A9	-1.92416	2.11546	-0.410196	0.200688	0.941456	0.673125
VPS35	-1.12324	2.10052	-0.734221	0.901372	-0.964356	1.44717
TAF2	1.05771	2.08117	-0.8165	1.02615	0.973802	1.27716
RPL19	-1.92378	2.07778	-0.392221	0.281353	-0.400546	0.380004
TFAP4	0.955962	2.07664	-1.20651	0.978812	-0.173224	0.325789
ICE1	1.85774	2.06596	-0.138996	0.0812612	-1.15219	1.55525
RIOK1	-1.37213	2.05883	-4.01414	3.45609	-4.67555	3.65648
YTHDC2	1.01993	2.05658	-0.0901335	0.0787465	0.203397	0.0862502
CAMP	-3.07301	2.04893	-1.5686	2.1454	-0.0909227	0.090999
MAP7D1	1.31736	2.04636	1.53058	1.64516	0.49601	0.550734
UNC45A	-0.531742	2.04498	-1.3934	2.1093	-0.421086	0.556856
CFH	-3.1132	2.03793	-0.776932	0.642033	-0.829558	0.918151
RPS4X	2.32194	2.00032	-0.0811583	0.0307113	2.26315	1.95436
PAICS	1.3071	1.99791	0.01599	0.0165855	0.179052	0.1254
RNF20	2.32418	1.99258	4.22231	3.22236	-0.745639	0.31134
ARID3B;ARID3A	1.23845	1.98328	1.70318	2.17104	1.37715	0.680594
MMS22L	1.3654	1.98265	1.20946	1.58629	-0.824729	1.06
ASS1	-2.60738	1.98256	0.817266	0.859912	-1.20672	1.05312
IGHG1	-2.44347	1.97367	-1.95441	3.63752	-1.45478	1.84904
RPS11	2.13785	1.95029	2.28357	1.21945	2.55314	1.43172
CDC20	1.90732	1.94812	-1.13138	1.54339	-0.465207	0.643523
IGHG2	-2.14383	1.94121	-2.24547	7.04136	-1.00909	3.01639
GRK6;GRK5	-1.31684	1.93914	-0.343456	0.29495	-0.175727	0.168943
SPTLC1	1.62657	1.93535	0.779611	0.572969	-0.71592	0.624492
ARID4B	1.98335	1.93504	0.428708	0.162971	-0.803784	0.342061
DYRK1B;DYRK1A	0.777355	1.92055	-0.315103	0.650357	-0.336654	0.466471
NO66	-1.05355	1.90852	1.43106	0.558694	1.44384	0.775966
CAMK2G	1.75021	1.90738	3.105	4.21269	0.624454	0.29334
APOC3	-3.46645	1.90292	-0.749899	1.16359	1.32547	0.674253
NUP188	0.784729	1.90063	0.0427866	0.0339214	0.84664	0.685661
RPL17;RPL17-C18orf32	-0.991184	1.88216	-0.576077	0.573043	-0.187935	0.113407
PPIH	1.21279	1.88144	0.26746	0.220184	0.543702	0.287588
HOXA10	0.945751	1.87386	0.284385	0.168111	0.310721	0.182039
TADA2B	1.42386	1.87211	-0.0865086	0.0626445	-0.234321	0.119083
RPL12	-0.911495	1.86608	3.14472	2.11926	-0.852523	0.790056
RPS14	2.22796	1.86147	3.62484	2.4305	1.89142	1.22305
APLP2	-1.49838	1.85688	-0.35797	0.326069	0.272472	0.215644
MTPAP	2.49053	1.83108	-0.758867	0.266628	-0.965039	0.4584
TAF9;TAF9B	1.7999	1.8268	-0.536417	0.42665	0.229389	0.206119
TCF20	1.69658	1.81874	3.76922	3.24473	0.0516557	0.022004
CTDP1	3.6209	1.80821	3.1656	1.61946	4.51185	3.5863
SNRPA1	2.60038	1.79948	-0.408568	0.284372	-0.211419	0.241584
VARS2	1.42851	1.79866	-1.11365	1.06397	-0.453579	0.328639
MICU1	1.57381	1.78212	0.275915	0.207404	-0.461105	0.427082
MED13L	1.36698	1.77489	-1.62432	2.13114	-0.348675	0.273521
PELO	1.77775	1.76623	1.16314	0.743048	0.0302854	0.00823411
SMAD3;SMAD5;SMAD2;SMAD1;SMAD9	1.28701	1.74849	-0.899311	0.927106	-0.342883	0.244755
MORC2	1.65625	1.7444	-0.164967	0.0816926	0.623957	0.374487
LSM3	-0.923572	1.7409	1.31189	0.871975	-1.30506	1.73296
ZNF776	-0.686784	1.73972	-0.242265	0.140697	5.91029	5.22098
AHSG	-1.80845	1.73458	-1.54378	2.17439	-0.911193	1.46854
MLLT1	1.83372	1.7308	1.84779	1.23719	0.786497	0.468299
CLTA	1.49449	1.72858	0.334791	0.232039	0.563919	0.413127
NAF1	-0.456071	1.72478	-0.27201	0.32724	-0.328758	0.370256
POLR1C	-0.915211	1.72432	0.0209026	0.0165181	0.211223	0.216263
EXOC4	-0.860458	1.71262	0.636405	0.551363	-0.66267	0.524028
UBTF	1.47236	1.70295	2.3733	3.33217	-0.0979872	0.065875
HNRNPC	1.30136	1.70285	0.246027	0.0743727	1.47261	0.485906
CAMSAP3	-1.49931	1.70049	-4.22523	4.79265	-2.27615	1.94571
RTF1	-0.83471	1.69633	2.11216	2.15181	0.176006	0.128855
HMG20A	2.44796	1.69357	3.82658	5.64715	2.72721	2.28833
RRP36	-0.814425	1.68905	-1.14779	0.747024	0.570295	0.493614
LTF	-1.56486	1.67298	-3.55773	1.9468	-2.64084	1.34565
EMD	2.08953	1.66685	-0.637619	0.492564	2.01009	4.39834
HIRIP3	1.72856	1.66059	4.17994	4.56895	-0.339905	0.368422
CHAF1A	2.99381	1.65952	1.50671	0.799581	1.13775	0.577061
NOL9	0.940629	1.6527	1.41506	3.83987	-0.223195	0.124035
KMT2B	0.728084	1.64732	0.199642	0.12499	-0.380871	0.430172
CLPTM1L	1.55148	1.63806	0.353577	0.632326	-0.540844	0.632742
CALCOCO1	1.15732	1.62174	-1.24802	1.98934	-0.338021	0.393818
TEX10	1.63086	1.62067	3.84223	4.1487	-0.14174	0.0950283
RARS2	0.933423	1.61672	-0.0597556	0.0336842	-0.257382	0.209663
GFPT2;GFPT1	-1.16728	1.61429	-0.320243	0.21935	-0.130899	0.134993
RPL21	1.44285	1.60501	1.22621	0.749262	-0.792118	0.800377
MAF	1.75795	1.59144	-0.506686	0.424459	0.0749099	0.0455514
APOA2	-3.20975	1.58745	-3.28674	2.9906	-2.19163	1.23373
MMS19	0.655086	1.58468	-0.626606	0.476667	-0.150707	0.110986
P4HA1	-0.86213	1.57703	3.98685	6.76927	0.615761	0.358416
MAP4	0.758109	1.55038	2.1748	3.58432	1.82153	1.44622
MLLT4	1.81411	1.54694	-1.94878	1.19305	-0.845157	0.389214
IGHA1	-2.1657	1.54584	-1.51976	0.558651	-0.547926	0.1497
CREB5	-1.19682	1.54085	-0.995475	1.24931	-0.763443	0.70549
PRC1	1.88855	1.52667	2.13565	1.13726	-0.0879198	0.0192769
CPSF4	1.43295	1.52256	-1.09388	1.1886	-1.26013	1.27662
CTNND1	1.06029	1.52255	0.1569	0.0746816	0.126484	0.0606786
YAF2	0.790567	1.50591	-1.4886	1.51173	-0.11686	0.0731711
KRT6B	-1.07382	1.50022	0.759272	0.484528	0.854333	0.517851
IGKV3D-20	-0.964651	1.49657	-2.92078	1.38847	-2.43712	1.15643
BAG2	1.81415	1.49565	1.32025	0.693734	1.23451	0.67626
SEC24C	1.89354	1.49545	-0.945024	3.36183	-3.59678	3.76213
SF1	1.02059	1.48425	-2.00981	0.964874	-2.7471	1.69141
VEZF1	0.795542	1.47697	0.844924	0.884034	-0.437989	0.338917
HEATR1	1.92771	1.47632	2.47472	1.79524	-0.762447	0.778961
ATF6B	-1.37504	1.47628	-0.726916	1.07831	0.174135	0.148567
AKAP8L	-1.29557	1.47518	-0.27695	0.206607	2.28321	1.32255
SP2	0.998896	1.46606	-0.39925	0.655289	0.63824	0.614223
PWP2	-1.24274	1.46574	-1.0549	2.03489	1.22878	0.747937
USP11	1.79522	1.44892	-0.476348	0.351605	0.164715	0.112966
IGHG3	-3.23441	1.44887	-1.13534	1.30959	-1.0239	0.853027
CTPS1	1.37762	1.44832	0.786744	2.59637	-0.164664	0.109267
PCMT1	1.2253	1.44182	-0.422074	0.297665	-0.364694	0.574326
ATP5F1	0.656187	1.4401	-0.356421	0.271171	0.495507	0.803836
TTR	-1.95441	1.43848	-2.83996	1.43423	-1.42412	0.652843
RTN4	1.57136	1.42549	-0.764619	1.09717	-0.175866	0.149593
SSR4	1.60257	1.42334	0.0876136	0.0784009	-0.296695	0.201123
LIN54	1.83017	1.42117	-1.03811	0.582662	0.0415878	0.0193726
EEF2K	1.22229	1.42017	-1.01077	1.49452	-0.196752	0.184179
RXRB;RXRA	1.04723	1.41921	0.493975	0.677573	-0.0383712	0.0188371
PKM	-2.2128	1.41212	-2.76615	1.55204	-2.33783	1.20671
RAB3IP	-1.21268	1.4107	-0.132576	0.0869388	0.178448	0.167416
KIAA0391	1.27516	1.40625	0.377831	0.219307	-0.396283	0.354251
BRCC3	1.40066	1.40619	-0.537487	0.605132	-0.755423	0.578062
ELOVL5	0.772304	1.39574	0.0658975	0.0652562	0.323435	0.218496
UBE4A	0.779396	1.36934	0.788157	0.559191	0.344757	0.384961
PYCR2	1.11897	1.3687	-0.775127	2.61449	-0.573192	0.936865
ATXN1	1.18008	1.36644	-0.497803	0.367931	-0.180687	0.123906
STAT4	2.13621	1.35933	-0.148445	0.0722485	-2.20782	0.689851
CLK2	0.9227	1.35265	-1.50066	2.07827	-0.095282	0.103807
HPX	1.47047	1.34569	-3.05393	1.1824	-2.19714	0.525901
CNOT7	1.3649	1.32807	0.136732	0.086251	0.221056	0.283285
STK38L	-0.909248	1.32785	-1.95876	0.977381	-1.64526	0.765126
KLF16	-0.995968	1.31565	-0.095252	0.0780349	-0.564087	0.749038
RPS6	1.08309	1.31194	3.13199	1.75611	0.292837	0.165794
MTMR14	-1.15183	1.3101	-0.0315888	0.0128715	-1.23727	0.985479
RNMTL1	-1.02181	1.30614	-0.158478	0.162044	0.111525	0.076063
LRRC59	1.93549	1.29013	-0.432853	0.106656	-0.378003	0.10617
TAF8	0.795274	1.28515	0.353802	0.427917	-0.407855	0.490238
ICMT	-0.940823	1.27194	0.323746	0.44245	0.49435	0.392037
UQCRC2	1.52362	1.27138	-0.242933	0.223186	-0.0042146	0.00277711
NABP2	1.33274	1.2712	0.0489403	0.0353617	-0.321174	0.602414
ZCCHC10	1.1484	1.26267	-0.613899	0.602985	-0.20816	0.238907
DNAJC16	-0.83503	1.26013	-0.620509	0.516222	-0.257335	0.23789
NPM3	1.82035	1.25519	-0.318277	0.356006	0.113536	0.0751501
GJA1	-0.571682	1.25257	-0.301501	0.472701	-0.578225	0.430601
HIST1H2AA;H2AFX	2.56114	1.24363	4.39088	1.97917	1.67729	0.773762
ZMYND11	0.971026	1.22529	-2.42965	1.2779	-1.08362	0.504493
PAK6;BUB1B	-0.693856	1.22071	-0.953395	1.21334	0.152995	0.194459
RECQL5	-0.662884	1.21945	1.56125	0.748056	-1.15334	1.02503
NCOR1	0.868487	1.21295	0.292123	0.155791	0.310722	0.18051
HAX1	-1.23885	1.20969	-0.718296	1.23145	0.598453	0.703982
SLC25A11	1.17402	1.19601	-0.183034	0.144027	-0.382675	0.715882
IQGAP3	-0.918941	1.19479	-1.20308	1.9897	-0.430714	0.44195
HOXA13	1.11199	1.19431	-0.522051	0.571131	0.632705	0.569507
SETX	1.0862	1.18412	-0.679578	0.877676	1.01592	1.56087
SEC63	-0.668742	1.18341	-0.54469	0.404562	-0.171096	0.0954361
NACC1	-0.61292	1.17996	0.380198	0.502242	-1.3728	1.72131
SKP1	1.27901	1.17395	-0.179079	0.129455	-0.659954	0.722287
RPL11	1.65299	1.17083	0.629204	0.221084	0.0243691	0.0126632
CCT8	0.972336	1.16371	-0.491524	0.544342	0.605253	0.959439
SERPINA1	-1.56753	1.16284	-1.77017	1.53424	-1.11475	0.910937
NHP2L1	-1.03183	1.16279	0.317325	0.250278	-0.896819	1.29854
NR2F1	1.04868	1.15854	0.0690099	0.0538175	-0.305446	0.569101
SUDS3	0.654318	1.14752	0.349139	0.46674	0.187257	0.115395
RAD18	0.812749	1.14363	1.05897	1.1136	-1.82091	1.76929
IFT172	1.24045	1.1407	-0.896475	1.14628	-0.40513	0.334543
PSMD3	1.00821	1.13136	0.19996	0.109588	-0.317753	0.295494
FREM1	-1.0369	1.12904	-2.99955	0.798522	-2.86829	0.838388
ELMSAN1	0.554971	1.1285	-0.487259	0.956351	-0.284163	0.194155
MARS	1.07464	1.12061	0.125443	0.0595324	1.2134	0.990307
LMF2	0.698937	1.11945	-0.514274	0.831338	-0.149227	0.141579
MRPL14	-0.821961	1.11746	-0.628883	0.675424	-1.25341	1.85522
MBNL1	-0.719672	1.11466	0.0139987	0.00894062	-0.024637	0.0261041
ADCK4	0.939202	1.11229	-1.41157	1.99227	-0.727999	1.26486
APOA1	-2.05188	1.10534	-1.68998	3.64311	-1.48896	2.15392
STRAP	0.926144	1.10431	0.369047	0.334284	-0.921531	1.22368
CAPZA1	1.35671	1.1043	0.20043	0.156015	-0.0356983	0.012021
ZBTB10	-0.970528	1.1026	-0.383427	0.380964	0.28713	0.295183
EEF1D	-0.842633	1.10018	-1.30867	0.425654	-1.33781	0.50661
IGHM	-1.97655	1.09877	-2.19398	0.806572	-0.642294	0.167326
C4B;C4A	-2.66312	1.0973	-0.931759	0.560352	-0.193888	0.0674183
RARA;RARB;RARG	1.11038	1.09645	-0.219991	0.196945	0.0363995	0.0272068
CKAP5	1.404	1.08726	-0.532825	0.463619	-0.253263	0.25779
UBXN4	0.832172	1.08582	-0.639836	0.774167	-0.3438	0.305878
CCDC55;NSRP1	0.682051	1.08536	0.033277	0.0199011	-1.74537	1.4906
TAF6L	1.11963	1.08255	-0.368147	0.369239	-1.58685	2.35906
PRR12	1.20763	1.08227	-0.297837	0.131362	-4.75248e-05	2.19097e-05
MICU2	-0.896518	1.08006	0.167104	0.187198	-0.875136	1.10682
DNAJC10	1.07203	1.07885	0.227513	0.278497	-0.195822	0.129143
HOXA5	-0.750713	1.07531	-0.0730939	0.0562105	-0.547877	1.38095
ZBTB2	1.21617	1.07392	-0.798584	0.42991	-2.14331	1.962
ACAD9	-0.592228	1.06098	0.222847	0.146431	-0.215108	0.167842
ZNHIT1	1.57714	1.0583	-0.212999	0.152739	-0.38534	0.439105
TOP3A	-0.919267	1.05668	-0.613516	0.686796	-0.852298	0.669467
IGKC	-1.88648	1.053	-2.60374	3.48073	-1.44474	1.56194
ENY2	-0.789564	1.05139	-0.984845	1.83086	-0.0442931	0.0306221
MRPL49	-0.622361	1.04053	-0.465424	0.515842	-1.18084	1.68157
CFB	-2.06433	1.03658	-1.69481	2.63394	-2.62121	1.51611
ANLN	-0.876733	1.03616	-0.930293	1.33903	-0.513323	0.447212
RPS25	1.4049	1.03148	1.79484	1.09842	3.14858	1.87482
IRF2BPL	3.21258	1.03046	3.96742	0.952121	5.01457	1.36578
MTF2	0.617492	1.02684	2.20581	1.86297	1.13552	1.473
SLC39A14	0.956447	1.01759	0.244777	0.219221	-0.142414	0.222429
POLE	1.55439	1.01363	1.78842	0.989567	1.69663	1.05779
NCAPG2	0.773255	1.01306	2.27817	5.15827	-1.17952	1.36712
GTF2E2	1.40211	1.01089	-0.87123	0.769523	-0.721431	1.14771
MRPS16	1.64979	1.00192	0.311347	0.175347	-0.778457	1.16854
HSPA9	0.18988	1.00015	0.960683	2.29484	-0.0727997	0.0900594
NDUFA9	1.36336	0.998176	0.936803	0.800154	0.0487931	0.03624
RPS2	1.42952	0.997018	4.03011	2.81629	2.68284	3.50988
NBN	1.89094	0.996131	1.57223	2.92703	0.333658	0.153528
CCDC9	-0.762056	0.993144	0.759218	1.12674	0.165256	0.204991
UBE2D2;UBE2D3	-1.07313	0.992323	0.0582424	0.0548374	-0.552477	0.511168
CHD1L	-0.670451	0.991709	1.77912	1.59082	0.548515	0.355722
CSRP2	-0.738984	0.99128	-0.721197	0.480117	0.257921	0.109028
LBR	-0.862205	0.984106	0.535578	0.581353	0.281664	0.345419
POLDIP2	0.816313	0.976391	-0.264762	0.301539	-0.561172	0.953735
MGA	1.45893	0.973323	-1.55702	4.25849	-0.19575	0.442431
NFATC1	-0.605236	0.964154	-0.62476	0.509895	0.0492202	0.0370176
DACH1	0.675431	0.957722	0.82281	0.698391	0.262786	0.151829
MCRS1	1.0805	0.957375	1.32919	1.59046	-0.496499	0.506133
NCAPD2	-0.702386	0.946244	-0.726684	1.40486	0.489381	0.451535
ING4	0.529833	0.945163	-0.126738	0.0860581	-0.288423	0.285174
ANKRD28	-0.778618	0.944799	-1.90016	0.886501	-0.0297663	0.014917
LETM1	1.1507	0.941815	0.129801	0.0673588	-1.40694	1.43287
ZNF536	0.803958	0.934359	-0.39156	0.17582	-0.751986	0.544956
ATXN2L	-0.558716	0.93406	-0.321723	0.55018	0.504352	0.528641
PIGS	0.755162	0.924948	-0.259306	0.336933	-0.121598	0.110398
SCO2	0.876148	0.910699	0.225789	0.190691	-0.49909	0.453033
ASPH	1.25345	0.907219	0.684807	0.355157	-0.130594	0.143379
CSNK1A1	0.591108	0.8996	-0.695911	1.06557	-0.234138	0.396379
BZW2	-0.839799	0.897257	0.694888	1.25424	-0.376941	0.339264
MAGED2	-0.612377	0.893726	1.88391	2.5326	-0.911232	1.5079
YWHAG	0.871826	0.892971	0.409617	0.380826	-0.43525	0.580166
RPS19	1.12918	0.892231	2.26915	3.62473	-0.319498	0.196254
SQSTM1	0.753065	0.888592	-0.575276	0.893438	-0.691251	1.01384
CDCA2	0.7909	0.877747	-0.872965	1.16618	-0.341529	0.38399
ERBB2IP	-0.558883	0.873288	-0.964825	1.25672	-0.0815974	0.0560281
JAK1	-0.686508	0.868132	-3.1414	3.04973	-3.14345	3.42691
RPL23	1.16574	0.867002	-3.16278	2.15316	-0.511737	0.18512
AHCY	-0.737858	0.86625	-1.03043	0.992583	0.0870285	0.127477
MKI67	-0.457874	0.863909	-1.4493	2.04963	-0.973054	1.1121
P4HB	1.15325	0.863882	5.10092	6.29941	0.340252	0.327819
DYNLT1	0.280916	0.86175	-0.20074	0.118883	0.069606	0.144968
CAPZB	1.10658	0.858634	-0.227303	0.268754	-0.833419	1.00251
XPO5	1.17	0.857986	2.2255	4.00113	0.0973485	0.0612416
SLC25A4	-0.547512	0.85105	0.432836	0.375895	-0.127124	0.0726412
ZNF787	-0.694597	0.845441	-0.0768323	0.04059	0.170646	0.116183
MRPL23	0.946468	0.844135	0.0900889	0.0629562	0.295916	0.264237
ANXA1	-0.90544	0.835037	-1.90626	1.62848	-1.82072	1.45425
HIST1H1D	1.0492	0.832911	1.84422	1.09534	-1.06826	0.681882
MRPS11	1.35322	0.826449	-0.473428	0.325166	-0.508588	0.396418
EP400	0.283127	0.822453	0.0213613	0.0165946	-0.800033	1.06296
RLF	-1.05962	0.821383	-0.972104	0.541413	-0.078038	0.0343086
SSBP2;SSBP4;SSBP3	0.833105	0.811775	-0.120381	0.0859336	-0.165813	0.250362
PMPCB	1.57403	0.809421	0.623511	0.353046	0.0739076	0.0512467
MRPS23	1.42681	0.809018	-0.732731	0.541103	0.221395	0.120713
DDOST	1.05083	0.795121	-0.38648	0.650083	-0.151385	0.0960489
HIST1H1E	0.536004	0.787701	1.19552	2.17338	0.418548	1.5058
LDB1	1.21037	0.783006	-1.14026	0.78129	-0.997653	0.464715
PGAM5	0.651496	0.779636	0.43641	0.241649	0.90558	0.915005
FAM207A	-0.755551	0.77685	-0.972134	0.433681	-0.885065	0.300623
ALDH5A1	0.790817	0.765303	-0.623242	0.550753	0.0103886	0.0057772
RAD23B	0.955768	0.757539	3.5644	4.86312	-0.519963	0.53828
KANSL1	0.766912	0.755827	0.284736	0.244872	0.671272	0.575155
PDRG1	-1.02005	0.752546	-0.375387	0.573053	-0.789402	1.38811
PRDM2	2.28179	0.750965	0.0285232	0.0124317	0.979862	0.31013
HARS2	0.780979	0.747739	-0.0166013	0.00614692	-0.0601652	0.0355408
ANKRD11	0.647509	0.743542	-0.15795	0.110131	-0.158496	0.0932349
GBF1	0.585537	0.743354	2.00552	1.66645	-0.899288	1.03768
CAAP1	-0.745721	0.729737	0.347476	0.235913	-0.236138	0.163753
HCFC1	0.561975	0.729736	-0.27746	0.372065	0.209913	0.139753
ARID1B	0.668963	0.727632	-0.149228	0.161056	-0.0955753	0.0740428
ANKRD17	-0.780149	0.723004	-1.11038	1.47183	0.524733	0.996314
NOP58	-0.845974	0.711185	0.302513	0.381042	-0.296356	0.256423
HIST1H1C	0.34651	0.707491	2.99284	0.961721	1.03729	0.413988
CCDC101	1.00755	0.707275	-1.18421	0.987427	0.109799	0.110465
LARS	0.873891	0.705118	-0.551886	0.34492	-1.26939	0.787869
ERCC6L	1.08465	0.698906	-0.329801	0.37573	0.355998	0.255916
REST	0.53137	0.691206	-3.07928	5.32961	-3.22172	7.13107
HES1	1.02816	0.686776	-0.713033	1.09237	-0.0763403	0.0490472
PRRC2B	-0.55435	0.68589	0.480962	0.572155	-0.0447271	0.0391193
PBX2	0.976255	0.68558	-0.466096	0.268783	-0.0948625	0.0623804
GPX1	-0.697807	0.683711	0.0243458	0.019058	-0.243217	0.271978
MBIP	0.77299	0.683371	0.617808	0.643139	-0.186679	0.143961
NOP2	-0.486828	0.682188	4.65764	7.5743	0.0334337	0.0206854
PLEKHA7	0.604075	0.68035	-0.664298	0.943156	0.32949	0.323946
PEG10	0.581465	0.67682	-0.0543862	0.0499493	-0.620925	1.51714
ADD3	-0.669719	0.665627	-2.43911	2.50055	-1.72416	1.67241
CCNH	0.429802	0.661243	0.728871	3.05751	-0.797094	0.715829
PCGF1	-0.587451	0.660448	4.22766	1.8751	-0.997852	1.58238
IFT52	-0.638688	0.659108	-0.228037	0.184539	-0.888386	0.7487
YBX3	-0.685543	0.657216	3.84948	5.02187	0.394134	0.223002
USP9X	0.924449	0.655448	1.59167	0.93543	3.1603	4.08653
MAZ	0.926821	0.654291	-0.602384	0.438464	-0.826716	1.48336
	-0.6788	0.652619	-0.0397735	0.00940917	-0.157651	0.0457601
WDR83	-0.60822	0.650778	-0.394943	0.466223	-0.509542	0.652015
ATP5C1	0.963231	0.649157	-0.577359	0.500539	-0.688351	0.594757
IPO7	-0.45595	0.64856	0.114512	0.0941582	-0.152728	0.13941
BIRC6	-0.541523	0.64081	-0.220609	0.18763	1.24693	0.390305
	0.91125	0.636727	-0.361481	0.282311	-0.0254759	0.013973
NOC4L	-0.676541	0.635182	0.476143	0.185316	0.156303	0.0808052
ARMC5	1.06153	0.624069	5.644	4.1776	4.13625	3.47135
SPIN1	1.06986	0.611978	-4.90474	2.09167	-1.06596	0.798792
NR2F6	-0.701056	0.611691	-0.285904	0.190525	-1.09199	0.696066
KIAA1958	-0.629206	0.610806	0.0583869	0.0465898	-1.4551	1.83553
RPL5	-0.53637	0.60893	0.179125	0.179186	-0.0120359	0.00769054
MMTAG2	0.869423	0.607205	-0.329454	0.831124	-0.189666	0.140197
RSL1D1	1.01511	0.606108	5.43016	7.57064	1.19382	1.07104
SHMT2	-0.762879	0.605066	-0.210524	0.156656	0.0616031	0.0485673
TCEB1	0.615097	0.594328	-1.27217	1.37569	0.483774	0.342223
SLFN11;SLFN13	0.489495	0.592927	1.91496	3.35401	-0.163968	0.110947
HMG20B	-0.389174	0.586129	-0.619808	0.512891	0.000317852	0.000192085
MXRA7	-0.455426	0.5855	-0.0161179	0.00937833	-0.0502425	0.0327925
PSMC2	0.658612	0.581791	-0.593588	1.14748	-0.0964928	0.0774886
MED11	-0.885825	0.581182	-0.55581	0.591326	0.572247	0.651634
FAM65A	0.593479	0.579686	-0.588395	0.659346	0.10849	0.083158
ACSL4	-0.578513	0.578261	1.89513	1.80331	-0.0944059	0.0548313
C3	-1.76759	0.575198	-0.801382	0.260432	-3.62667	2.06554
	0.665439	0.572935	-1.70881	3.06948	-0.195496	0.188003
MIER2	-0.647139	0.569721	-3.10359	1.78963	-3.31681	2.26606
RPS26	-0.774939	0.567436	1.29423	0.399597	0.183247	0.0508578
ACTR3;ACTR3B;ACTR3C	0.738018	0.566696	-1.37418	1.13362	-1.37243	1.15483
LIN37	0.673902	0.561465	-0.400328	0.356928	-1.01034	0.991718
TUBGCP2	0.556579	0.555297	1.24997	1.06068	-0.196167	0.12846
MYH14	1.10286	0.555224	-0.218741	0.0700525	2.17417	1.09013
GNB1	-0.792878	0.554008	-0.475665	0.687256	-1.10249	1.68289
MRPL13	-0.572141	0.55062	-0.750132	0.898566	-0.366121	0.439452
TLE1	0.748578	0.549831	0.0708282	0.0516778	0.271864	0.273307
PPP6R1	-0.606789	0.547681	-1.15904	0.600153	-0.743008	0.457081
TMED5	-0.681312	0.543511	-0.569929	0.531448	0.633144	0.507125
FAM60A	0.928728	0.540986	-0.406595	0.391606	-1.05267	1.1561
HOXA9	0.668231	0.535565	0.146659	0.0398734	0.0147723	0.0039912
NVL	-0.610737	0.530922	0.709414	0.348566	0.434532	0.17239
CDK7	0.949927	0.528586	0.0706261	0.0460913	-0.511847	0.323671
EEF1A1P5;EEF1A1	0.202021	0.525076	0.614097	0.608124	1.31896	2.47673
PLAGL2	-0.330194	0.524705	-0.393345	0.238901	-0.090588	0.0475641
CDC42BPB	1.22465	0.521121	1.92459	1.21434	0.850008	0.29743
CCNL2	0.660997	0.516914	-0.293839	0.229631	-1.07796	1.17963
USP42	0.255739	0.514986	0.825347	0.434184	2.14364	1.41805
RPL6	0.63994	0.512031	0.758226	0.884059	0.0344662	0.0354121
CSTA	-0.498017	0.502778	0.204322	0.0757164	1.47012	0.477604
NUP50	-0.584226	0.497535	-0.311021	0.212175	-0.0826866	0.0747338
RPL38	0.67262	0.495605	-3.69613	3.30993	-2.02372	0.932426
JADE3	0.674674	0.495381	3.17443	5.84481	-0.213698	0.258154
CNP	0.870591	0.490656	-0.913479	1.1546	-0.35416	0.196366
CDKN2AIPNL	0.627502	0.489253	-0.948573	1.6248	-0.885014	1.28238
PARP2	-0.654279	0.486083	0.843328	0.612429	-0.69326	0.551094
DDX18	0.511539	0.484656	-0.768687	0.394772	-1.60028	0.747702
ING5	-0.554127	0.478845	-0.402767	0.263887	-0.353665	0.293325
KIAA1217	0.351975	0.478411	0.393787	0.290448	0.0818755	0.0549939
VMP1	-0.763888	0.478069	-0.551326	0.498953	-0.166816	0.339168
TTC26	-0.684104	0.477237	-0.130959	0.142503	-0.458435	0.319508
ANAPC2	0.69684	0.476303	-0.190259	0.233805	1.02655	0.883957
TCEA1	0.714706	0.472804	1.02598	0.83482	-0.62085	0.658455
EPHB1	1.87064	0.47239	-3.86345	2.11977	-1.08649	0.352008
RPL3	0.763294	0.466434	-0.498254	0.531762	-0.23493	0.170616
NDUFA10	1.42862	0.464999	-1.0029	0.972111	-0.707972	0.478337
KAT2B	-0.333623	0.462886	-0.687219	0.812783	-0.314268	0.288709
TEX264	0.555987	0.462617	-0.937753	1.37321	0.829255	0.971077
FAM120A	-0.588035	0.459743	-0.300539	0.144103	1.11955	0.969392
GTF2H2C;GTF2H2	-0.537995	0.457742	-0.12416	0.109556	-0.480006	0.698147
RQCD1	0.584661	0.456448	-0.420567	0.315847	0.446855	0.297584
VWA8	0.474234	0.455388	0.29258	0.297301	-0.266342	0.204512
PSMD1	-0.424388	0.448724	0.47654	0.456453	0.236359	0.128186
COPB2	0.87278	0.448668	0.767691	0.493705	-0.193903	0.0893944
QIL1	0.566228	0.447122	-1.71121	1.41042	-2.01121	1.642
RRP1	-0.504185	0.44389	-0.321428	0.23828	0.0992891	0.0796152
N6AMT1	-0.346351	0.442798	0.076001	0.0190062	-0.492393	0.467835
PPP6C	-0.297506	0.439976	-2.03648	1.02845	-1.79639	0.790991
RPL23A	0.742621	0.435159	-0.377659	0.136738	0.467078	0.127164
LAS1L	-0.3162	0.434469	-0.541275	0.607442	-0.329279	0.318137
RPLP2	-0.463607	0.425976	0.553748	0.21141	-0.0860227	0.0505997
EIF3H	0.983884	0.421937	-0.651769	0.284822	0.805141	0.933795
GTF2A1	-0.617407	0.42028	-0.476566	0.505326	0.283499	0.218484
ZNF326	0.882175	0.416933	-1.6299	3.21668	-0.00943629	0.0110721
PRPS1;PRPS2;PRPS1L1	0.305458	0.41188	0.951539	1.32544	0.366672	0.213622
STX4	-0.566514	0.405003	1.02159	1.37134	-0.622364	0.841711
RRP12	-0.392701	0.401202	3.10901	4.3215	0.993571	0.438997
NOL7	-0.407258	0.39712	-2.96505	1.25432	0.467798	0.312801
SBF1	-0.365132	0.384556	-0.154587	0.103071	-0.546438	0.647506
NDNL2	-0.626318	0.382991	1.2736	1.05589	-0.0101652	0.00520213
SMNDC1	0.365377	0.376356	-2.28783	2.55639	-0.0758788	0.0603165
HOXD11	-0.295946	0.37527	-0.273823	0.276411	-0.486525	0.622322
YME1L1	-0.417435	0.374652	-0.285099	0.311602	-0.621561	0.533024
JUND	-0.551406	0.374075	-0.807517	0.866857	-0.303145	0.524613
SCCPDH	-0.311215	0.37352	-0.0973585	0.0731633	0.563538	0.583188
TMCO1	-0.379744	0.37206	-0.767391	0.73728	-0.277559	0.331421
C19orf47	0.290609	0.371147	-0.489288	0.361996	-0.346688	0.305641
IARS	0.235945	0.368856	-0.89001	0.903543	-0.492824	0.609319
SRP54	-0.540223	0.366915	-0.638088	0.711109	0.101833	0.0581482
ACAD11	0.714468	0.36319	-0.147186	0.08497	1.42743	0.812871
WDR18	0.391292	0.361354	3.32706	1.63485	-0.594984	0.61661
MTHFD1L	0.33254	0.35948	-0.602302	0.198394	-1.00432	0.451128
RBM7	-0.649297	0.358142	-1.77464	2.00015	0.37138	0.536865
LHX1	0.652674	0.350985	-3.24675	1.00652	1.84445	0.35593
MYL6	-0.561292	0.348106	-0.258207	0.373394	-1.1572	1.30241
YTHDF1	0.423716	0.345648	-0.152215	0.114052	-0.623636	0.961735
MSL1	0.521708	0.345211	-1.12561	1.68688	0.0575535	0.0282431
TLX1	0.423721	0.337977	0.0437622	0.0492996	1.29133	3.11297
MUM1	0.354268	0.33606	-0.110603	0.114096	-0.951868	0.798812
CCNC	-0.275248	0.335707	0.00712526	0.00555886	-0.284227	0.261866
DARS	0.373895	0.333853	0.202262	0.132663	-1.09665	2.41308
MBD2	0.426651	0.333236	-1.25692	0.732464	-0.215845	0.0874494
UQCRC1	0.380417	0.332311	-0.185799	0.219977	-0.613999	0.474291
CHFR	-0.328437	0.332148	-1.18811	0.443071	-1.33443	0.441756
SUPT3H	0.192632	0.332143	-0.0242946	0.0143334	-0.52384	0.370026
EIF4E	-0.441023	0.331961	-0.579136	0.79812	-0.374771	0.303427
HNRNPA0	0.662334	0.331182	0.465653	0.192658	1.22232	0.515198
NUSAP1	-0.377811	0.324603	-0.728466	0.665095	0.0555385	0.0509855
STK38	-0.448587	0.323972	-2.03418	6.9906	-0.904996	2.01553
KCTD12	-0.318972	0.322566	-0.297882	0.193329	-0.411645	0.323598
ASCC3	0.245585	0.318481	-0.503302	0.503322	-0.511167	0.517204
EPRS	-0.743734	0.316612	1.37008	1.01185	0.573167	0.78941
PHC1	-0.272753	0.311757	1.66793	1.87051	0.521827	0.753857
MRPL4	-0.395212	0.310667	0.0520099	0.0267656	0.438427	0.710298
CSDE1	-0.240931	0.310659	0.244958	0.144549	-0.258679	0.242147
E2F6	-0.430909	0.309735	-4.44468	2.41366	0.434884	0.130488
MED10	0.482257	0.309456	-1.18922	1.78537	-0.0621039	0.0694935
ORC5	0.44798	0.306885	-0.528811	0.341855	0.787271	0.597097
RBM28	-0.302067	0.305321	4.27068	8.50602	0.909182	1.11936
STUB1	0.352853	0.304096	-0.905756	0.923088	-1.17855	1.71138
STOML2	0.457636	0.299325	0.4209	0.345807	0.420759	0.360103
BTAF1	-0.484674	0.298784	-0.10767	0.0857283	-0.263066	0.228243
CAPZA2	-0.325651	0.298065	0.00301309	0.00155623	0.361191	0.372351
RRP1B	0.265662	0.298018	-0.143273	0.10489	-0.651379	0.793754
APOBEC3C	0.38588	0.291736	-0.379086	0.195294	0.101684	0.0754539
DHCR24	0.450614	0.288364	-0.758823	1.13607	-0.248703	0.437617
SLIRP	0.308708	0.285173	0.503572	0.351298	-0.190393	0.208675
EBF3;EBF4;EBF2	-0.329489	0.285002	-0.916585	1.03635	0.52657	0.356203
PIP5K1A;PIPSL	0.386911	0.283121	-0.960668	1.46941	-0.8639	1.14541
FANCD2	-0.444399	0.283035	4.704	4.87805	0.942396	0.434553
SFMBT1	-0.160791	0.283005	-0.879064	3.13839	-0.550676	0.305656
NUP205	0.248698	0.280756	-0.587771	0.524826	1.37919	1.4516
LSM2	0.476559	0.280252	1.30877	1.37912	0.164499	0.178166
BRMS1L	0.278368	0.278839	-0.580318	0.481719	-0.124903	0.244622
ZNF549	-0.394684	0.278242	0.211638	0.190107	0.111429	0.106709
KIF11	-0.416631	0.278125	-4.22237	10.6838	-3.43514	7.49931
DDX54	-0.203429	0.27749	-0.136052	0.0864339	-0.0438797	0.036573
	-0.316646	0.277338	-2.78088	3.39416	-2.04338	1.57319
WDHD1	0.310463	0.272868	0.666262	1.10206	-0.0174436	0.0170556
MED18	0.468966	0.272297	0.2467	0.20811	-0.349138	0.497623
AAAS	0.309148	0.270977	-0.157145	0.0769772	-1.13531	2.03423
POLR3C	-0.382992	0.267253	0.258401	0.204769	0.996551	1.53976
TRPS1	-0.294219	0.266846	-1.07898	1.0495	-0.186567	0.0887603
PPIA	0.756432	0.266836	-2.68186	3.64741	-2.04266	1.39223
TAF10	0.434318	0.266687	-0.143354	0.0774751	-0.690042	0.719057
AKAP2	-0.227972	0.265295	0.847787	0.662794	-0.409628	0.454776
PUM1	0.267804	0.264831	-0.082496	0.0564077	0.020931	0.0131111
WHSC1	-0.392762	0.263866	-1.09809	1.183	-0.695079	0.460694
PBX3	-0.28375	0.263443	0.171676	0.107158	-0.414154	0.633856
MRPS18C	0.478413	0.263027	0.601559	0.754792	0.349603	0.207105
DHX34	0.287144	0.262194	-0.639675	0.587956	-0.897738	1.12579
C1orf226	0.421465	0.260036	-0.70084	0.559731	0.600428	0.864358
ZW10	0.307934	0.257267	2.03877	2.85209	-0.459209	0.600091
FOXK1	-0.430152	0.25532	-0.851946	0.813256	-1.17169	1.99532
NRDE2	0.342098	0.254864	0.5649	0.577499	0.586185	0.43797
RANBP2;RGPD8;RGPD3;RGPD5	0.224209	0.253645	-0.165413	0.0816967	-0.776682	0.287536
SRPRB	0.293178	0.253319	-0.529195	0.629466	-0.0529835	0.0606648
NFATC3	0.330893	0.246847	-0.436632	0.384253	-0.256311	0.325625
COMT	-0.399979	0.242042	-1.48036	1.1031	-0.204618	0.165467
ORC4;ORC4L	0.408783	0.240537	-0.393942	0.494697	-0.501813	0.357364
PPP6R3	-0.305983	0.237664	-1.27595	1.10037	-1.73246	1.5343
USP30	-0.203343	0.234948	0.614559	0.606301	-0.0489638	0.0447505
PDCD6	0.396071	0.233825	-0.877917	1.08089	0.113078	0.130341
NELFE	-0.387601	0.232179	0.0942999	0.0594883	-0.341192	0.228915
IMPDH2	-0.300441	0.231738	-0.731817	0.430567	2.02247	1.95716
SPTLC2	0.257979	0.228885	-0.19635	0.161174	-0.207536	0.15433
HSPA4L;HSPH1	-0.25904	0.227825	-0.856704	1.13095	-0.512306	0.544502
EEPD1	0.252666	0.225134	0.501813	0.557463	0.35441	0.385864
CETN2	-0.497433	0.224223	0.517108	0.269929	-0.467532	0.499523
SLC1A5	0.296695	0.222918	0.174189	0.12049	-0.671481	1.14265
RPS17	0.388263	0.22154	-0.299281	0.16489	0.863131	0.673491
TNPO1	0.245926	0.219357	2.16134	2.50129	0.674591	1.02105
INF2	0.279509	0.216609	2.28738	3.8259	-0.965864	1.39301
RANGAP1	0.316267	0.21644	0.742777	0.494007	-0.0478644	0.0296182
CTTN	0.504403	0.215695	-0.796867	0.526993	0.387414	0.354226
NTPCR	0.383864	0.215639	-0.822658	0.790551	-0.236238	0.150939
LONP1	0.370663	0.214489	-0.531225	0.352784	0.252725	0.161756
ERCC4	-0.129067	0.213064	-0.73298	0.978787	-0.44637	0.338787
LARP7	-0.255183	0.21102	-0.00285057	0.00187791	-0.709987	0.82459
MRPL28	0.380965	0.207825	0.293677	0.205544	0.917404	1.28937
RRBP1	-0.359171	0.207816	0.226295	0.139415	-0.777529	1.49085
TSPYL2	0.182329	0.200213	-0.128461	0.141065	-0.18269	0.126546
ZEB1	0.142339	0.198127	-1.00465	0.824132	-0.441745	0.19122
FAM208B	0.123199	0.198089	-1.87747	1.95957	-3.45159	4.38726
AKAP17A	0.311907	0.196874	0.288503	0.160449	-0.340436	0.320915
SART3	0.266752	0.195699	0.0712509	0.0474728	-0.739392	1.09417
CCDC82	-0.242097	0.193309	1.25436	1.24356	0.0171536	0.0199451
RFX1	-0.311998	0.191279	0.147504	0.127262	-0.207584	0.171511
PHKB	0.238063	0.189982	-1.45023	2.60362	0.714987	0.735202
CLASP2	-0.259871	0.186422	-0.56526	0.477637	-1.29559	2.08012
ZBTB7A	0.41292	0.185952	-0.228291	0.0894891	-2.46616	1.58375
MRPL38	0.275347	0.185095	-0.189546	0.166069	-0.774431	0.529395
NDUFS3	0.316424	0.185086	-0.266849	0.141948	0.655886	0.349029
ZBTB24	-0.245924	0.183555	-2.33738	4.54841	-1.72323	3.23955
LRCH4	0.321673	0.182089	0.0781717	0.0535493	-0.199581	0.122091
SPATA5	-0.156899	0.181007	2.38407	2.76962	1.03071	0.70843
TNKS1BP1	-0.295383	0.180073	1.62791	1.07047	-1.12799	1.28396
ATRX	-0.185153	0.177915	2.79596	5.25894	-0.0779709	0.053281
SHPRH	0.176175	0.174246	0.28141	0.331149	-0.0923858	0.100215
RPL35	-0.245245	0.173687	-1.14153	0.372979	-0.244501	0.0644717
TRIM27	-0.237531	0.173152	-0.885045	1.678	-0.849483	0.89886
ZNF462	-0.282621	0.169506	0.109577	0.0639622	0.418494	0.365545
STT3A	0.169265	0.168714	-0.726375	0.839103	-1.63575	2.35001
IGHV3OR16-9;IGHV3-20;IGHV3-74;IGHV3-21	0.217727	0.167744	-3.54314	2.80102	-1.91213	0.748861
AASS	0.234808	0.164675	-0.171072	0.101655	0.164935	0.159643
CD3EAP	0.273579	0.163576	0.314402	0.157972	0.10765	0.0750744
YWHAH	0.252209	0.159912	-0.203195	0.17846	0.398899	0.480484
PKP2	0.182202	0.157845	-0.890383	1.45203	0.411545	0.329525
QARS	-0.203054	0.149378	-0.570326	0.474705	-0.749799	0.77548
USP28	0.195373	0.145664	-0.0338269	0.021575	-0.769758	0.872108
ZFHX3	0.137124	0.145448	-1.2447	1.50872	-1.98581	2.94091
TCF4	-0.180944	0.140899	-0.885635	1.13072	0.572331	0.645286
ZBTB39	0.230234	0.140027	-1.56854	5.67844	-1.4822	3.77694
ZBTB33	0.259623	0.138041	0.467749	0.497068	-0.848921	0.97482
HADHB	0.213581	0.137035	1.27189	1.20014	-0.452254	0.646557
MORC3	0.228691	0.13601	0.0439131	0.0342625	-0.166706	0.158721
HNRNPDL	0.0612128	0.132686	-1.64827	3.22364	0.997581	0.692475
JADE1	-0.186372	0.132419	5.728	5.12301	-0.940334	1.10451
RRM1	-0.176084	0.130675	0.964657	1.78954	0.20734	0.155525
GATA6	-0.160494	0.129901	-0.500209	0.348364	-0.873151	1.28117
PRKAR2A	0.241812	0.128222	-0.688125	0.658496	-0.408976	0.305125
PPP2CA;PPP2CB	0.377335	0.126929	-1.50244	2.2603	-0.514896	0.434499
SMN2;SMN1	-0.176438	0.126116	-1.29336	3.00841	0.0164485	0.0146146
ACBD3	0.179819	0.12479	0.119606	0.112763	0.336998	0.282134
DHX40	0.208604	0.121055	-0.641917	0.609713	-0.0522201	0.0460164
CFL1	-0.291074	0.120792	0.240819	0.290499	-0.192105	0.128254
SRSF2	-0.183209	0.117337	0.071263	0.050063	-0.775998	0.781433
MAFB;MAFA	0.146534	0.117141	-0.942914	1.026	-0.351698	0.197562
KIF18B	0.132003	0.116643	1.18747	1.9564	-0.294568	0.203035
SCRIB	0.193577	0.114175	0.108678	0.108682	-0.210691	0.303697
SYNCRIP	0.146606	0.110929	1.28682	0.820084	-0.0239477	0.0179611
NT5DC2	-0.154792	0.110466	-0.645148	0.798225	-0.137934	0.211201
AHCYL1	-0.0750532	0.110406	-0.0636699	0.0395558	-1.0766	1.81812
TRIP6	-0.112098	0.110318	-1.23156	1.5226	-0.208438	0.194305
CCDC86	0.189113	0.107574	4.69866	2.71014	-0.942292	0.372727
LPCAT3	-0.104293	0.106982	0.207381	0.356258	-0.303918	0.525604
MLLT11	-0.167226	0.106257	0.558723	0.62005	-0.0834752	0.0722627
NOM1	-0.0861178	0.105536	0.32174	0.217972	-0.610119	0.780873
NR2C1	0.0734817	0.103884	-0.650483	0.553739	-0.538852	1.02062
TRMT2A	-0.142248	0.100347	0.952424	0.848104	-0.630094	0.614423
HSP90AA1	0.282363	0.0998401	2.50242	1.96106	-0.693473	0.807183
BRCA1	0.110251	0.0939305	-0.228521	0.146237	-0.424299	0.527114
ZMYND8	-0.0991585	0.0888853	0.265447	0.188894	-0.313658	0.550149
EIF4A1;EIF4A2	0.139987	0.084915	0.179297	0.104777	-0.0939344	0.0910485
ZKSCAN8	0.171984	0.0823821	0.157248	0.0946643	-0.096193	0.0787471
KIF20B	0.187178	0.0820508	0.0246273	0.0119635	-0.108855	0.0684994
PCGF5	-0.130059	0.0817765	-0.116554	0.108551	-1.27861	1.39728
RPS24	-0.17984	0.0810568	1.93009	1.31539	2.98943	1.56628
MRPL47	-0.134301	0.0774276	-0.340459	0.252494	-0.244126	0.257016
IKBKAP	-0.0824165	0.0752307	0.0492769	0.0322498	0.243636	0.331269
TH1L;NELFCD	0.154981	0.0748722	2.67846	2.18105	-0.517626	0.506379
PHKA2	-0.18392	0.0685296	-0.0988986	0.0579041	0.0472824	0.030681
CHD1	-0.143274	0.0682064	-0.581653	0.689449	-0.892196	1.0586
IRS2	0.0877641	0.0653244	-0.304415	0.195177	-1.19926	1.33084
PEX14	-0.0482416	0.0646682	-0.324338	0.345299	0.798552	0.705186
TTN	-0.085198	0.0640833	-1.94289	1.15892	-0.86764	0.563401
NME1-NME2;NME2;NME2P1;NME1	-0.103014	0.063498	-0.0811413	0.0234887	3.10994	2.44509
ZNF292	0.0507272	0.0619708	-0.861926	1.60552	-0.148756	0.147978
IBA57	-0.0819776	0.0616953	0.0423942	0.0345189	-0.180416	0.240177
S100A10	-0.0999636	0.0611958	-0.966944	1.03427	0.0912789	0.0664679
C11orf84	0.0962882	0.0597347	-2.32522	5.15975	-1.77997	3.96267
NCAPH2	-0.120397	0.0586958	0.640207	0.38039	-0.233606	0.183783
MRPL24	0.127675	0.0578421	0.211724	0.131007	0.195358	0.091672
PRRC2C	0.112292	0.0473893	0.395667	0.126806	-1.10367	0.599131
KCNC4	0.0529341	0.0437041	-0.0153731	0.00782402	0.0944374	0.0642519
SATB1	0.0728987	0.0414005	-0.107969	0.0413472	-0.735137	0.666494
DNTTIP1	0.0622862	0.0376837	0.362252	0.376493	0.0931718	0.0638746
MAGI1	0.049022	0.0356455	-0.606668	1.0149	-0.502905	0.427216
KRR1	0.0591691	0.0350706	-0.430464	0.260082	-0.0175192	0.0110299
WDR77	0.0694112	0.0340092	-4.14403	2.5426	-1.63286	2.11461
C17orf49;RNASEK-C17orf49;BAP18	0.0499334	0.0322304	1.35395	1.07037	-0.534668	0.684169
RPL18A	-0.0552144	0.0317829	-0.0329155	0.0246924	-0.226481	0.261479
NUP93	-0.0386753	0.0273145	-0.908163	0.671276	-0.324266	0.245991
ZNF516	0.0363423	0.0266305	-0.297682	0.206872	0.774393	0.867384
CCAR2	-0.0454462	0.0259135	2.13822	2.54413	-0.342068	0.196539
KIAA0020	0.0340228	0.023541	-0.425963	0.467166	-0.683443	0.471193
NCAPG	0.0363806	0.0231166	0.765023	0.627165	0.505171	0.431763
RBX1	-0.0291794	0.0182086	-1.25507	1.78935	0.786754	0.925117
WDR26	0.0321248	0.0181397	0.499135	0.606444	0.0924886	0.064393
KDM2A	0.0174456	0.0170317	-0.578785	0.563462	-0.641593	0.666599
MSI1	0.0189951	0.015216	0.140919	0.146909	-0.418088	0.466365
ADCK3	0.024134	0.0147084	-0.0177686	0.0147866	0.608488	0.804128
TRIM33	0.0249937	0.0132919	-0.498711	0.402175	-1.27853	1.47378
MNAT1	-0.0171595	0.00854278	-0.564907	0.404514	-0.225713	0.238812
PRCC	0.00652798	0.00517964	-0.291381	0.20553	-0.8278	0.678615
KPNA1	0.00804659	0.00486562	-0.0445749	0.0218304	0.0147655	0.0131272
C9orf78	-0.00914292	0.00439033	-1.3011	1.17532	-0.678851	1.00024
BRD7	-0.0113059	0.00424737	0.407185	0.496813	-1.68955	1.54901
SDE2	-0.00450877	0.00365268	-0.987171	1.255	-0.248546	0.212694
