# Supplementary material for: Elongation factor-specific capture of RNA polymerase II complexes
Source: Cell Rep Methods. 2022 Dec 9;2(12):100368. doi: 10.1016/j.crmeth.2022.100368 (PMC9795356; doi:10.1016/j.crmeth.2022.100368)
Supplement: Table S2. Oligonucleotides used for qPCR, related to STAR Methods [file mmc3.xlsx]

## Sheet: qPCR oligos
Oligos for LMNB1 qPCR
LMNB1 P1_F		CAGTCACCCTCGTCTTGCAT
LMNB1 P1_R		GGGAGCTCGATTACAGCACA
LMNB1 P2_F		TGGCCAGATCTTGTGGTTCC
LMNB1 P2_R		GTGGAGAGCAGCATTTTGGC
LMNB1 P3_F		AGTCATGAGGCCAGTCCAGA
LMNB1 P3_R		TCTTTGCCATTCCTCCCACC
LMNB1 P4_F		CCACTGTGCGTCTTGGTGTA
LMNB1 P4_R		CTTTTCCCCTCCCTCACAGC
LMNB1 P5_F		TTCCTGCAGTAAGCTGCACA
LMNB1 P5_R		ACAGCTGAGTTTGGCTGTGT
LMNB1 P6_F		TCTCATCCCCACTGTCTGTTC
LMNB1 P6_R		TGAAACAGGACAGGTTCAACAC
GAPDH_F		AGCCACATCGCTCAGACAC
GAPDH_R		GCCCAATACGACCAAATCC
